# Supplementary material for: Research on the impact of inclusive finance on agricultural green development: Empirical analysis of China’s main grain producing areas
Source: PLoS One. 2022 Sep 30;17(9):e0274453. doi: 10.1371/journal.pone.0274453 (PMC9524628; doi:10.1371/journal.pone.0274453)
Supplement: S1 Data — (ZIP) [file pone.0274453.s001.zip]

Archive with 4 entries (4 files):
- data/data on stability test  Microsoft Excel ╣ñ╫≈▒φ.xlsx
- data/Data on the agricultural green development level of 13 major grain producing areas in China from 2011 to 2009XLS ╣ñ╫≈▒φ.xls
- data/Data on the development level of inclusive finance in 13 major grain producing areas in China from 2011 to 2009Microsoft Office Excel 97-2003 ╣ñ╫≈▒φ.xls
- data/variable dataXLS ╣ñ╫≈▒φ.xls
