# Supplementary material for: Research on the impact of inclusive finance on agricultural green development: Empirical analysis of China’s main grain producing areas
Source: PLoS One. 2022 Sep 30;17(9):e0274453. doi: 10.1371/journal.pone.0274453 (PMC9524628; doi:10.1371/journal.pone.0274453)
Supplement: S1 Data — (ZIP) [file pone.0274453.s001.zip › data/data on stability test Microsoft Excel ╣ñ╫≈▒φ.xlsx]

## Sheet: Sheet1
year	region	Agricultural green development index（AGI）	Digital Financial Inclusion Index （DIFI）	Logarithm of real GDP per capita(lnGDP)	Industrial structure (IS)	Proportion of environmental protection expenditure to fiscal expenditure(EF)
2011	Hebei	0.390252	0.7941	1.16537	0.110247	0.0298186
2012	Hebei	0.416584	1.5065	1.26776	0.109652	0.0313597
2013	Hebei	0.434179	2.1562	1.336	0.110463	0.0389742
2014	Hebei	0.427867	2.3536	1.37384	0.107565	0.0413551
2015	Hebei	0.425704	2.7638	1.39173	0.104022	0.0501972
2016	Hebei	0.407922	2.8637	1.45495	0.0961165	0.0434414
2017	Hebei	0.423853	3.2994	1.50729	0.0920147	0.053237
2018	Hebei	0.454216	3.6854	1.5551	0.0927124	0.0561142
2019	Hebei	0.474126	3.99	1.52096	0.100226	0.0604763
2011	Inner Mongolia	0.416696	0.2889	1.70573	0.0912055	0.0393248
2012	Inner Mongolia	0.405928	0.9168	1.83181	0.091508	0.0384093
2013	Inner Mongolia	0.415869	1.4659	1.89963	0.0935714	0.035836
2014	Inner Mongolia	0.419305	1.7256	1.96597	0.0921768	0.0367914
2015	Inner Mongolia	0.412417	2.1455	1.97803	0.0914224	0.0412066
2016	Inner Mongolia	0.423831	2.2993	1.99518	0.091052	0.0353202
2017	Inner Mongolia	0.423502	2.585	1.8726	0.102496	0.0317157
2018	Inner Mongolia	0.458088	2.7157	1.94765	0.10126	0.0336793
2019	Inner Mongolia	0.483818	2.9389	1.94022	0.108253	0.0302848
2011	Liaoning	0.442874	0.4329	2.14638	0.0761876	0.0189971
2012	Liaoning	0.448654	1.0353	2.28331	0.0752341	0.0204603
2013	Liaoning	0.473613	1.6007	2.38186	0.0725162	0.0208931
2014	Liaoning	0.472956	1.8761	2.4418	0.069935	0.0208838
2015	Liaoning	0.489595	2.264	2.44992	0.0716348	0.0260598
2016	Liaoning	0.481316	2.3141	2.19597	0.0827621	0.0190586
2017	Liaoning	0.494059	2.6718	2.2501	0.0812628	0.0218325
2018	Liaoning	0.505284	2.9095	2.32212	0.0798172	0.0176499
2019	Liaoning	0.531776	3.1101	2.30983	0.0874367	0.022581
2011	Jilin	0.438464	0.2451	1.30475	0.104638	0.0465178
2012	Jilin	0.446918	0.8723	1.46263	0.0946543	0.0460707
2013	Jilin	0.456177	1.3836	1.5586	0.0916421	0.0462072
2014	Jilin	0.458607	1.6562	1.63356	0.0905736	0.0481593
2015	Jilin	0.458765	2.082	1.6662	0.0903213	0.0365857
2016	Jilin	0.441685	2.1707	1.73445	0.0859861	0.0340594
2017	Jilin	0.447596	2.5476	1.76183	0.0732977	0.0308987
2018	Jilin	0.458973	2.7608	1.78236	0.076997	0.0318742
2019	Jilin	0.48155	2.9277	1.53705	0.109774	0.0376187
2011	Heilongjiang	0.456436	0.3358	1.14563	0.134756	0.0330234
2012	Heilongjiang	0.465246	0.8791	1.27048	0.15481	0.033063
2013	Heilongjiang	0.487651	1.414	1.35017	0.175691	0.0343555
2014	Heilongjiang	0.500975	1.678	1.41263	0.17893	0.0324877
2015	Heilongjiang	0.50395	2.0993	1.44166	0.17981	0.0386802
2016	Heilongjiang	0.522927	2.2189	1.47644	0.178811	0.0268348
2017	Heilongjiang	0.497158	2.5678	1.53009	0.186465	0.0416282
2018	Heilongjiang	0.562779	2.7473	1.57306	0.183429	0.0329481
2019	Heilongjiang	0.613176	2.9287	1.40319	0.233841	0.0421146
2011	Jiangsu	0.471793	0.6208	1.76011	0.05923	0.0273831
2012	Jiangsu	0.463167	1.2203	1.87006	0.0599613	0.027581
2013	Jiangsu	0.481234	1.8098	1.96433	0.0576955	0.0293878
2014	Jiangsu	0.51556	2.0416	2.04002	0.0554232	0.0280651
2015	Jiangsu	0.501224	2.4401	2.11524	0.0563706	0.0318397
2016	Jiangsu	0.52324	2.5375	2.20013	0.0522017	0.0285625
2017	Jiangsu	0.53971	2.9769	2.30501	0.0471086	0.027502
2018	Jiangsu	0.577444	3.3402	2.37181	0.044729	0.0272781
2019	Jiangsu	0.626961	3.6193	2.43454	0.0431309	0.0296472
2011	Anhui	0.350838	0.3307	0.886325	0.122086	0.0248139
2012	Anhui	0.358245	0.9663	1.03478	0.117278	0.0241151
2013	Anhui	0.370969	1.5083	1.14296	0.113015	0.0249259
2014	Anhui	0.396502	1.8059	1.23016	0.110079	0.0224609
2015	Anhui	0.386648	2.1128	1.28479	0.107977	0.023827
2016	Anhui	0.40525	2.2878	1.37981	0.102009	0.0241972
2017	Anhui	0.493371	2.716	1.48336	0.095577	0.032019
2018	Anhui	0.468218	3.0383	1.57728	0.0879133	0.0318495
2019	Anhui	0.501556	3.3029	1.78038	0.0785688	0.0422228
2011	Jiangxi	0.406445	0.2974	0.910854	0.112836	0.00874838
2012	Jiangxi	0.396224	0.9193	1.03586	0.111137	0.011332
2013	Jiangxi	0.40629	1.4613	1.14451	0.106917	0.0110887
2014	Jiangxi	0.41948	1.7569	1.23223	0.103528	0.00949241
2015	Jiangxi	0.415793	2.0835	1.3012	0.102519	0.0105976
2016	Jiangxi	0.443314	2.2376	1.39473	0.0969836	0.013464
2017	Jiangxi	0.451872	2.6717	1.46973	0.0917361	0.0154886
2018	Jiangxi	0.472141	2.9623	1.56261	0.0853909	0.0160925
2019	Jiangxi	0.493035	3.1913	1.67291	0.0831142	0.0180898
2011	Shandong	0.430437	0.3855	1.49737	0.0830786	0.0449578
2012	Shandong	0.434956	1.0035	1.61855	0.0809206	0.0511457
2013	Shandong	0.470431	1.593	1.71289	0.0806459	0.0613232
2014	Shandong	0.50009	1.8188	1.78272	0.0784632	0.0429263
2015	Shandong	0.488344	2.2066	1.84215	0.0778193	0.049196
2016	Shandong	0.483201	2.3257	1.8992	0.0710083	0.0518214
2017	Shandong	0.498063	2.7206	1.96467	0.0665348	0.046335
2018	Shandong	0.525928	3.0113	2.00195	0.0647381	0.0506747
2019	Shandong	0.550525	3.2736	1.919	0.0720019	0.0479896
2011	Henan	0.358525	0.284	0.991613	0.124366	0.0225004
2012	Henan	0.365189	0.8368	1.1084	0.120854	0.021862
2013	Henan	0.375121	1.4208	1.18416	0.118889	0.020049
2014	Henan	0.402343	1.6665	1.26832	0.11415	0.0198965
2015	Henan	0.405546	2.0534	1.32583	0.108523	0.0261451
2016	Henan	0.407128	2.2312	1.40165	0.100406	0.026258
2017	Henan	0.423919	2.6692	1.49744	0.0929077	0.0294138
2018	Henan	0.449569	2.9576	1.56073	0.0897102	0.0389141
2019	Henan	0.475741	3.2212	1.67158	0.0854362	0.0346608
2011	Hubei	0.426387	0.3982	1.16986	0.125773	0.031452
2012	Hubei	0.423553	1.0142	1.3192	0.120213	0.0254349
2013	Hubei	0.443834	1.6476	1.42539	0.116317	0.0250981
2014	Hubei	0.459385	1.9014	1.52937	0.109631	0.021033
2015	Hubei	0.453561	2.2675	1.60476	0.105241	0.0237802
2016	Hubei	0.473023	2.3986	1.69215	0.104285	0.0226748
2017	Hubei	0.487817	2.8528	1.7784	0.0994698	0.0205418
2018	Hubei	0.50391	3.1948	1.87627	0.0901324	0.0291116
2019	Hubei	0.532485	3.444	2.01485	0.0831233	0.0353981
2011	Hunan	0.426467	0.3268	1.04134	0.123033	0.0242164
2012	Hunan	0.420708	0.9371	1.19267	0.11591	0.0265671
2013	Hunan	0.443427	1.4771	1.29186	0.105159	0.0274298
2014	Hunan	0.436564	1.6727	1.38966	0.0987894	0.0274027
2015	Hunan	0.437956	2.0638	1.46068	0.0950758	0.0260093
2016	Hunan	0.437045	2.1769	1.54194	0.092408	0.0269515
2017	Hunan	0.453036	2.6112	1.61754	0.0884407	0.0252249
2018	Hunan	0.475563	2.8681	1.68312	0.0846708	0.0255214
2019	Hunan	0.537969	3.1085	1.76096	0.0917486	0.030205
2011	Sichuan	0.39987	0.4016	0.906739	0.135761	0.0247705
2012	Sichuan	0.403817	1.0013	1.05804	0.131639	0.0249386
2013	Sichuan	0.421427	1.5304	1.15247	0.123423	0.0257117
2014	Sichuan	0.438452	1.7382	1.23865	0.123515	0.0248197
2015	Sichuan	0.435544	2.1548	1.28443	0.121818	0.0225822
2016	Sichuan	0.46842	2.2541	1.36537	0.118435	0.0207707
2017	Sichuan	0.483016	2.678	1.48155	0.115264	0.0227436
2018	Sichuan	0.504758	2.943	1.57005	0.10884	0.0233737
2019	Sichuan	0.53634	3.1711	1.68806	0.10313	0.0258026
