# Supplementary material for: Research on the impact of inclusive finance on agricultural green development: Empirical analysis of China’s main grain producing areas
Source: PLoS One. 2022 Sep 30;17(9):e0274453. doi: 10.1371/journal.pone.0274453 (PMC9524628; doi:10.1371/journal.pone.0274453)
Supplement: S1 Data — (ZIP) [file pone.0274453.s001.zip › data/Data on the agricultural green development level of 13 major grain producing areas in China from 2011 to 2009XLS ╣ñ╫≈▒φ.xls]

## Sheet: index value
year	region	Crop sown area/arable land area	agricultural water consumption	Pesticide application rate/sown area	Fertilizer application/sown area	Agricultural film application rate/sown area	Forest cover rate	Green food label product quantity/arable land area	Number of green enterprises/arable land area	Total grain production/grain sown area	Gross agricultural output/sown area	Gross output value of agriculture, forestry, animal husbandry and fishery/employees in primary industry	Per capita disposable income of rural residents
2011	Hebei	1.33668	0.0506252	9.46077	0.0371907	14.1086	0.234	0.0589599	0.164692	0.504701	0.31632	3.4008	7119.7
2012	Hebei	1.33903	0.0461668	9.65986	0.037498	14.455	0.234	0.0692249	0.216823	0.515137	0.352468	3.7441	8081.4
2013	Hebei	1.33551	0.0396165	9.91176	0.037832	15.545	0.234	0.0633472	0.205764	0.532782	0.396985	4.15304	9187.7
2014	Hebei	1.33274	0.0403081	9.90795	0.0385167	15.8288	0.268	0.0471111	0.142251	0.53067	0.396346	4.28543	10186.1
2015	Hebei	1.33934	0.0381137	9.53431	0.0383876	15.7879	0.268	0.166118	0.0533295	0.52621	0.406176	4.43455	9187.7
2016	Hebei	1.29861	0.0461611	9.64759	0.0391851	16.3489	0.268	0.120084	0.042175	0.557028	0.327476	3.83944	11919.4
2017	Hebei	1.28575	0.0436242	9.26112	0.0384175	15.2835	0.268	0.126249	0.0423387	0.575084	0.344874	3.93108	12880.9
2018	Hebei	1.25654	0.039243	7.49655	0.038111	13.399	0.268	0.151145	0.0495129	0.565999	0.376462	4.19617	14030.9
2019	Hebei	1.25	0.0366946	7.05104	0.0365561	12.6909	0.268	0.156006	0.0542562	0.578	0.383009	4.55358	15373.1
2011	Inner Mongolia	0.773705	0.128474	3.44224	0.0248808	8.53177	0.21	0.0272052	0.0497311	0.429291	0.148778	3.84729	6641.6
2012	Inner Mongolia	0.778715	0.115529	4.18283	0.0264188	9.67766	0.21	0.0134974	0.0391861	0.452374	0.163824	4.19832	7611.3
2013	Inner Mongolia	0.783913	0.0997666	4.34491	0.0280675	11.2078	0.21	0.0153278	0.0410915	0.493654	0.184172	4.6471	8984.9
2014	Inner Mongolia	0.796909	0.0976285	4.19725	0.0302746	12.1546	0.221	0.0160335	0.0426838	0.48717	0.191463	4.77629	9976.3
2015	Inner Mongolia	0.819215	0.0938316	4.35537	0.0303122	12.5558	0.221	0.0479542	0.0168868	0.493653	0.197294	4.97152	8984.9
2016	Inner Mongolia	0.967516	0.0942068	3.61039	0.0261912	10.6764	0.221	0.0533597	0.0186867	0.479657	0.164962	4.74767	11609
2017	Inner Mongolia	0.972324	0.0962571	3.95132	0.02607	10.4619	0.221	0.0679554	0.0217889	0.479951	0.15916	4.7735	12584.3
2018	Inner Mongolia	0.95032	0.0927603	3.35275	0.0252377	10.6491	0.221	0.101988	0.0337088	0.523321	0.171406	5.17379	13802.6
2019	Inner Mongolia	0.955317	0.0869078	3.07012	0.0245808	10.6015	0.221	0.125799	0.0426855	0.534969	0.180788	5.70456	15282.8
2011	Liaoning	0.82696	0.0699969	13.6443	0.0348795	34.5775	0.382	0.122677	0.133049	0.642154	0.315315	5.1916	8296.5
2012	Liaoning	0.842314	0.0582619	14.0248	0.0348881	34.4497	0.382	0.0606139	0.0916211	0.643552	0.365649	5.8477	9383.7
2013	Liaoning	0.843504	0.0542446	14.2642	0.0360673	34.7054	0.382	0.0587214	0.132474	0.680511	0.397714	6.36107	10161.2
2014	Liaoning	0.835884	0.0516695	14.4795	0.0364064	35.1113	0.392	0.0672465	0.148545	0.542147	0.416441	6.53932	11191.5
2015	Liaoning	0.847812	0.0449939	14.1887	0.0360435	33.6363	0.392	0.169366	0.0803632	0.607297	0.467689	6.77096	10161.2
2016	Liaoning	0.85289	0.0533996	13.2614	0.034907	32.3551	0.392	0.194592	0.0904614	0.658777	0.374738	5.33612	12880.7
2017	Liaoning	0.839227	0.0503548	13.7751	0.0348729	29.9094	0.392	0.199533	0.095945	0.672156	0.388395	5.38836	13746.8
2018	Liaoning	0.84684	0.0460158	13.0898	0.0344655	28.0421	0.392	0.20934	0.0966184	0.629277	0.415821	5.70652	14656.3
2019	Liaoning	0.850659	0.0422071	12.1112	0.0331745	26.9154	0.392	0.186991	0.0948068	0.696535	0.453392	6.19761	16108.3
2011	Jilin	0.743788	0.0799686	8.73083	0.0373782	10.9279	0.404	0.0444367	0.0656581	0.697674	0.195393	3.96428	7510
2012	Jilin	0.757817	0.0726041	9.64027	0.0388892	10.6677	0.404	0.0243809	0.0517558	0.725116	0.219488	4.49192	8598.2
2013	Jilin	0.772586	0.0703812	9.42362	0.040051	10.8043	0.404	0.0256905	0.0469566	0.741352	0.233083	4.84331	9780.7
2014	Jilin	0.802029	0.0668901	10.5991	0.0403718	10.3036	0.415	0.0259949	0.0507044	0.706461	0.239079	5.17804	10780.1
2015	Jilin	0.811389	0.0641399	10.9674	0.0407107	10.4178	0.415	0.0638642	0.0300033	0.718196	0.247627	5.48487	9780.7
2016	Jilin	0.866989	0.0959958	9.65216	0.0385275	9.82402	0.415	0.0779306	0.0308863	0.748899	0.156518	4.26752	12122.9
2017	Jilin	0.871107	0.100246	9.24945	0.0379547	9.98193	0.415	0.113214	0.0386446	0.749278	0.147185	4.1398	12950.4
2018	Jilin	0.870996	0.084995	8.38544	0.0375438	9.24468	0.415	0.140943	0.0482701	0.648731	0.163298	4.56298	13748.2
2019	Jilin	0.876859	0.0803668	7.95442	0.0371254	8.68549	0.415	0.151373	0.0560481	0.686974	0.165781	5.2396	14936
2011	Heilongjiang	0.770772	0.151127	6.37803	0.0186862	6.18421	0.432	0.0474209	0.0716988	0.484278	0.147412	4.05018	7590.7
2012	Heilongjiang	0.772094	0.127354	6.57931	0.0196372	6.91264	0.432	0.0270047	0.0681427	0.500152	0.189229	4.9789	8603.8
2013	Heilongjiang	0.769087	0.107937	6.88611	0.0200807	6.99774	0.432	0.0338502	0.0820096	0.519188	0.234108	5.90967	9369
2014	Heilongjiang	0.770864	0.104822	7.1472	0.0206038	6.90534	0.438	0.0376419	0.0919924	0.533686	0.246657	6.36846	10453.2
2015	Heilongjiang	0.775446	0.0982921	6.74711	0.0207662	6.75915	0.438	0.109625	0.0432065	0.537517	0.258606	6.72376	9369
2016	Heilongjiang	0.935615	0.0983792	5.56148	0.0170471	5.56829	0.438	0.130726	0.0491483	0.522194	0.215092	6.86217	11831.9
2017	Heilongjiang	0.931963	0.0911474	5.63517	0.0170102	5.40169	0.438	0.157456	0.0585648	0.523537	0.235062	7.48573	1264.8
2018	Heilongjiang	0.926052	0.0838514	5.05558	0.0167379	5.277	0.438	0.170401	0.0646892	0.528109	0.247729	7.63652	13803.7
2019	Heilongjiang	0.93222	0.0726454	4.35116	0.0151184	4.86327	0.438	0.173441	0.0700581	0.523291	0.25555	10.5123	14982.1
2011	Jiangsu	1.67034	0.116475	11.2877	0.0440025	13.8898	0.158	0.296656	0.460569	0.62186	0.344621	5.11955	10805
2012	Jiangsu	1.66896	0.102943	10.9356	0.0432589	14.7093	0.158	0.156391	0.388687	0.631957	0.387723	5.86759	12202
2013	Jiangsu	1.67706	0.0953027	10.5624	0.0425321	15.2072	0.158	0.173084	0.392005	0.638524	0.412281	6.43644	13521.3
2014	Jiangsu	1.67866	0.0885572	10.3575	0.0421431	15.6078	0.152	0.201564	0.471991	0.649281	0.437944	7.01254	14958.4
2015	Jiangsu	1.69295	0.0803281	10.0839	0.041317	14.6214	0.152	0.479797	0.20722	0.656509	0.448612	7.55094	13521.3
2016	Jiangsu	1.67134	0.0739204	9.97186	0.0409037	14.9139	0.152	0.436216	0.199732	0.634463	0.479509	8.52765	17605.6
2017	Jiangsu	1.65227	0.0725954	9.68279	0.0402176	15.2301	0.152	0.443221	0.198323	0.653267	0.498213	8.95923	19158
2018	Jiangsu	1.64657	0.0751272	9.25507	0.0296934	15.4336	0.152	0.539499	0.243694	0.668438	0.496662	9.40331	20845.1
2019	Jiangsu	1.63056	0.0791673	9.05544	0.0384543	15.3378	0.152	0.722103	0.330818	0.688693	0.514417	10.2152	22675.4
2011	Anhui	1.53281	0.0982039	13.0197	0.0365404	9.54394	0.275	0.103627	0.18398	0.473533	0.19005	2.1638	6232.2
2012	Anhui	1.52511	0.084547	13.0152	0.0371811	10.1644	0.275	0.0615511	0.186354	0.496693	0.208214	2.43489	7160.5
2013	Anhui	1.52058	0.0809165	13.1656	0.0378287	10.6066	0.275	0.0656128	0.197688	0.495012	0.223942	2.7279	8850
2014	Anhui	1.52338	0.0673839	12.7409	0.0381644	10.749	0.286	0.0766332	0.239436	0.515289	0.236901	2.98431	9916.4
2015	Anhui	1.52404	0.0708375	12.4069	0.0378415	10.9427	0.286	0.255923	0.0853075	0.533417	0.248411	3.1522	8850
2016	Anhui	1.49809	0.0742162	12.0253	0.0372009	11.0313	0.286	0.290241	0.100894	0.538361	0.243114	3.20369	11720.5
2017	Anhui	1.48748	0.0705809	11.3896	0.0094652	11.1842	0.286	0.381301	0.1396	0.549004	0.256844	3.37263	12758.2
2018	Anhui	1.49629	0.0683321	10.7372	0.0355486	11.1534	0.286	0.504957	0.205054	0.547722	0.256946	3.45205	13996
2019	Anhui	1.49904	0.0634988	10.0514	0.033933	11.8122	0.286	0.583945	0.26048	0.556333	0.269346	3.83258	15416
2011	Jiangxi	1.77836	0.187078	18.1412	0.0256616	8.69541	0.6	0.130295	0.211324	0.562396	0.167274	2.53567	6891.6
2012	Jiangxi	1.79176	0.155203	18.1746	0.0255751	9.09971	0.6	0.0564294	0.155019	0.567154	0.181578	2.85291	7829.4
2013	Jiangxi	1.79852	0.163777	17.9955	0.0255016	9.2571	0.6	0.058951	0.161953	0.573329	0.193207	3.14094	9088.8
2014	Jiangxi	1.80547	0.147365	17.0118	0.025653	9.53631	0.612	0.0657948	0.170807	0.579747	0.205386	3.40217	10116.6
2015	Jiangxi	1.80979	0.126779	16.8258	0.0257389	9.67486	0.612	0.193011	0.0733116	0.579852	0.217867	3.60751	9088.8
2016	Jiangxi	1.83924	0.107434	16.2621	0.025049	9.30639	0.612	0.194017	0.0830576	0.586888	0.253188	3.90471	12137.7
2017	Jiangxi	1.82713	0.104949	15.5603	0.0239425	9.48994	0.612	0.18827	0.0826315	0.586773	0.264131	4.07516	13241.8
2018	Jiangxi	1.80227	0.103731	13.8868	0.0221662	9.39511	0.612	0.209151	0.0985767	0.588692	0.278733	4.3417	14459.9
2019	Jiangxi	1.79044	0.100043	11.3564	0.0209375	9.42186	0.612	0.211758	0.106041	0.588661	0.294193	4.96761	15796.3
2011	Shandong	1.42089	0.0387397	15.1685	0.0435879	29.2964	0.167	0.171572	0.332029	0.619427	0.353747	3.35038	8342.1
2012	Shandong	1.42319	0.0389335	14.9034	0.0438299	29.268	0.167	0.125071	0.334745	0.626383	0.364461	3.66504	9446.5
2013	Shandong	1.43792	0.0331936	14.4295	0.0430651	29.0375	0.167	0.142005	0.385143	0.620761	0.410872	4.19463	10686.9
2014	Shandong	1.44842	0.0307818	14.1648	0.0424084	27.6473	0.175	0.16206	0.442219	0.617823	0.431767	4.54641	11882.3
2015	Shandong	1.44876	0.0287151	13.6946	0.0420351	27.35	0.175	0.461045	0.167653	0.629023	0.452582	4.88529	10686.9
2016	Shandong	1.48267	0.0322507	13.1789	0.0404749	26.4183	0.175	0.444332	0.175498	0.626055	0.389011	4.68999	13954.1
2017	Shandong	1.46352	0.0304324	12.6641	0.0396118	25.8465	0.175	0.438747	0.182877	0.635591	0.396406	4.92319	15117.5
2018	Shandong	1.46041	0.028536	11.7256	0.0379442	25.0014	0.175	0.483472	0.200798	0.632912	0.422351	5.46933	16297
2019	Shandong	1.44317	0.0281214	11.0071	0.0361563	24.4316	0.175	0.514537	0.214501	0.644428	0.449497	5.85241	17775.5
2011	Henan	1.74697	0.0346121	9.02943	0.0472487	10.6333	0.215	0.0267095	0.0448425	0.562125	0.252472	2.32906	6604
2012	Henan	1.74851	0.0342267	8.99504	0.047987	10.8797	0.215	0.0143439	0.0394765	0.564696	0.27758	2.54148	7524.9
2013	Henan	1.74721	0.0337196	9.14388	0.0489612	11.797	0.215	0.0175661	0.0474161	0.566734	0.295448	2.80847	8969.1
2014	Henan	1.77118	0.0261799	9.03208	0.0490879	11.3697	0.241	0.0195863	0.0498897	0.565369	0.312415	2.84657	9966.1
2015	Henan	1.77956	0.0265321	8.92534	0.049643	11.2306	0.241	0.0671114	0.0251668	0.590921	0.328957	3.05327	8969.1
2016	Henan	1.83734	0.0281659	8.52913	0.0479779	10.9476	0.241	0.0705215	0.0262606	0.579165	0.299228	2.86698	11696.7
2017	Henan	1.81607	0.026973	8.19365	0.0479688	10.6769	0.241	0.0816047	0.0326665	0.597722	0.309024	3.03228	12719.2
2018	Henan	1.82732	0.0241068	7.6845	0.0468634	10.3385	0.241	0.0892439	0.0410374	0.60965	0.336438	3.27891	13830.7
2019	Henan	1.82096	0.0225197	7.28769	0.0453106	10.2462	0.241	0.126108	0.063116	0.576368	0.367582	3.75134	15163.7
2011	Hubei	1.59431	0.0618884	17.4196	0.0443093	8.12076	0.384	0.144908	0.26792	0.579438	0.287068	2.53435	6897.9
2012	Hubei	1.6081	0.0588401	17.2702	0.0439292	8.0511	0.384	0.0672787	0.234679	0.584149	0.307975	2.88736	7851.7
2013	Hubei	1.53468	0.0595945	15.6858	0.0442994	8.18016	0.384	0.0747823	0.251988	0.58738	0.330377	3.26207	9691.8
2014	Hubei	1.52391	0.0568128	15.5442	0.0429348	8.52853	0.396	0.0835943	0.266562	0.591296	0.340434	3.66698	10849.1
2015	Hubei	1.5133	0.0547703	15.1759	0.0419873	8.96849	0.396	0.293245	0.094196	0.605307	0.362985	4.09224	9691.8
2016	Hubei	1.50773	0.0490196	14.8449	0.0414744	8.51059	0.396	0.303319	0.102187	0.580636	0.353392	4.38266	12725
2017	Hubei	1.51953	0.0499916	13.7741	0.0399568	8.27994	0.396	0.305774	0.108673	0.586462	0.372356	4.79632	13812.1
2018	Hubei	1.48687	0.0506955	12.9911	0.037194	7.9913	0.396	0.318954	0.117411	0.585826	0.381471	5.1051	14977.8
2019	Hubei	1.45107	0.0477608	12.4137	0.0350439	7.52325	0.396	0.331581	0.12866	0.591286	0.41683	5.74046	16390.9
2011	Hunan	2.0306	0.0765564	14.3336	0.0288622	8.77517	0.478	0.131957	0.231288	0.602385	0.284658	2.68355	6587.1
2012	Hunan	2.05294	0.0708602	14.448	0.0292649	9.34409	0.478	0.0619845	0.194395	0.612571	0.311529	2.93836	7440.2
2013	Hunan	2.08449	0.0716224	14.3697	0.0288092	9.52682	0.478	0.0624142	0.180977	0.772075	0.315237	3.04563	9028.6
2014	Hunan	2.1103	0.0694006	14.1796	0.0282731	9.46386	0.497	0.0688626	0.198401	0.603264	0.329135	2.86534	10060.2
2015	Hunan	2.09871	0.0647967	14.0361	0.0282781	9.63508	0.497	0.236909	0.0847478	0.607297	0.345589	3.39752	9028.6
2016	Hunan	2.01058	0.0784953	14.2254	0.0295391	10.1515	0.497	0.248265	0.0952083	0.609156	0.297968	3.18619	11930.4
2017	Hunan	2.00482	0.0745688	13.9417	0.0294761	10.239	0.497	0.278728	0.10648	0.617325	0.312137	3.44089	12935.8
2018	Hunan	1.95194	0.0730023	14.0739	0.0299096	10.5284	0.497	0.332098	0.136208	0.636681	0.328476	3.66635	14092.5
2019	Hunan	1.9539	0.0543029	12.994	0.0281922	10.3157	0.497	0.432499	0.187625	0.644398	0.434604	4.54507	15394.8
2011	Sichuan	1.42016	0.0523163	6.47215	0.0262608	12.7778	0.352	0.0622071	0.136291	0.511078	0.256576	2.41401	6128.6
2012	Sichuan	1.43448	0.0527325	6.24594	0.0261986	13.1332	0.352	0.02956	0.120765	0.512507	0.28631	2.72842	7001.4
2013	Sichuan	1.40795	0.048011	6.32279	0.0264812	13.4836	0.352	0.0406843	0.135119	0.523517	0.306205	2.87367	8380.7
2014	Sichuan	1.43575	0.0472293	6.14205	0.0258776	13.4728	0.38	0.0525676	0.152803	0.521833	0.318412	3.08439	9347.7
2015	Sichuan	1.4395	0.0495165	6.07973	0.0257794	13.64	0.38	0.186884	0.0678904	0.533445	0.326587	3.25927	8380.7
2016	Sichuan	1.40872	0.0421169	6.11325	0.0262276	13.9443	0.38	0.185628	0.0689983	0.551539	0.389897	3.73038	11203.1
2017	Sichuan	1.42377	0.0400829	5.8225	0.0252739	13.6806	0.38	0.177988	0.0700354	0.554498	0.418189	3.87947	12226.9
2018	Sichuan	1.42865	0.0377013	5.33275	0.024461	12.4995	0.38	0.190332	0.0780049	0.5576	0.431989	4.10637	13331.4
2019	Sichuan	1.44035	0.0351536	4.77561	0.0229857	12.7138	0.38	0.236714	0.100005	0.557148	0.45342	4.59749	14670.1

## Sheet: original data & data prosessing
year	region	cultivated area(thousand hectares)	Total sown area of crops (thousand hectares)	Grain sown area (thousand hectares)	agricultural water consumption	Gross output value of agriculture, forestry, animal husbandry and fishery (100 million yuan)	Agricultural output value Agricultural output value (100 million yuan)	Total grain output (10,000 tons)	Employees in the primary industry (10,000 people)	Fertilizer application amount (tons)	Pesticide application amount (tons)	Agricultural plastic film application amount (ton)	Number of valid green food products in three years	Number of valid green enterprises in three years	Forest cover rate	Crop sown area/arable land area	Agricultural water consumption/gross agricultural output	Pesticide application rate/sown area	Fertilizer application/sown area	Agricultural film application rate/sown area	Forest cover rate	Green food label product quantity/arable land area	Number of green enterprises/arable land area	Total grain production/grain sown area	Gross agricultural output/sown area	Gross output value of agriculture, forestry, animal husbandry and fishery/employees in primary industry	Per capita disposable income of rural residents
2011	Hebei	6563.78	8773.7	6286.1	140.5	4895.9	2775.3	3172.6	1439.63	326.3	83006	123785	387	1081	23.4	1.33668	0.0506252	9.46077	0.0371907	14.1086	0.234	0.0589599	0.164692	0.504701	0.31632	3.4008	7119.7
2012	Hebei	6558.33	8781.8	6302.4	142.9	5340.1	3095.3	3246.6	1426.27	329.3	84831	126941	454	1422	23.4	1.33903	0.0461668	9.65986	0.037498	14.455	0.234	0.0692249	0.216823	0.515137	0.352468	3.7441	8081.4
2013	Hebei	6551.2	8749.2	6315.9	137.6	5832.9	3473.3	3365	1404.49	331	86720	136006	415	1348	23.4	1.33551	0.0396165	9.91176	0.037832	15.545	0.234	0.0633472	0.205764	0.532782	0.396985	4.15304	9187.7
2014	Hebei	6537.74	8713.1	6332	139.2	5994.8	3453.4	3360.2	1398.88	335.6	86329	137918	308	930	26.8	1.33274	0.0403081	9.90795	0.0385167	15.8288	0.268	0.0471111	0.142251	0.53067	0.396346	4.28543	10186.1
2015	Hebei	6525.47	8739.8	6392.5	135.3	6154.4	3549.9	3363.8	1387.83	335.5	83328	137983	1084	348	26.8	1.33934	0.0381137	9.53431	0.0383876	15.7879	0.268	0.166118	0.0533295	0.52621	0.406176	4.43455	9187.7
2016	Hebei	6520.45	8467.5	6791.4	128	5299.7	2772.9	3783	1380.33	331.8	81691	138434	783	275	26.8	1.29861	0.0461611	9.64759	0.0391851	16.3489	0.268	0.120084	0.042175	0.557028	0.327476	3.83944	11919.4
2017	Hebei	6518.86	8381.6	6658.5	126.1	5373.4	2890.6	3829.2	1366.9	322	77623	128100	823	276	26.8	1.28575	0.0436242	9.26112	0.0384175	15.2835	0.268	0.126249	0.0423387	0.575084	0.344874	3.93108	12880.9
2018	Hebei	6523.55	8197.1	6538.7	121.1	5707	3085.9	3700.9	1360.05	312.4	61450	109833	986	323	26.8	1.25654	0.039243	7.49655	0.038111	13.399	0.268	0.151145	0.0495129	0.565999	0.376462	4.19617	14030.9
2019	Hebei	6506.16	8132.7	6469.2	114.3	6061.5	3114.9	3739.2	1331.15	297.3	57344	103211	1015	353	26.8	1.25	0.0366946	7.05104	0.0365561	12.6909	0.268	0.156006	0.0542562	0.578	0.383009	4.55358	15373.1
2011	Inner Mongolia	9189.42	7109.9	5561.5	135.9	2204.5	1057.8	2387.5	573	176.9	24474	60660	250	457	21	0.773705	0.128474	3.44224	0.0248808	8.53177	0.21	0.0272052	0.0497311	0.429291	0.148778	3.84729	6641.6
2012	Inner Mongolia	9186.93	7154	5589.4	135.4	2449.3	1172	2528.5	583.4	189	29924	69234	124	360	21	0.778715	0.115529	4.18283	0.0264188	9.67766	0.21	0.0134974	0.0391861	0.452374	0.163824	4.19832	7611.3
2013	Inner Mongolia	9198.98	7211.2	5617.3	132.5	2699.5	1328.1	2773	580.9	202.4	31332	80822	141	378	21	0.783913	0.0997666	4.34491	0.0280675	11.2078	0.21	0.0153278	0.0410915	0.493654	0.184172	4.6471	8984.9
2014	Inner Mongolia	9230.67	7356	5651	137.5	2779.8	1408.4	2753	582	222.7	30875	89409	148	394	22.1	0.796909	0.0976285	4.19725	0.0302746	12.1546	0.221	0.0160335	0.0426838	0.48717	0.191463	4.77629	9976.3
2015	Inner Mongolia	9237.99	7567.9	5726.7	140.1	2845.2	1493.1	2827	572.3	229.4	32961	95021	443	156	22.1	0.819215	0.0938316	4.35537	0.0303122	12.5558	0.221	0.0479542	0.0168868	0.493653	0.197294	4.97152	8984.9
2016	Inner Mongolia	9257.93	8957.2	6803.4	139.2	2803.5	1477.6	3263.3	590.5	234.6	32339	95631	494	173	22.1	0.967516	0.0942068	3.61039	0.0261912	10.6764	0.221	0.0533597	0.0186867	0.479657	0.164962	4.74767	11609
2017	Inner Mongolia	9270.78	9014.2	6780.9	138.1	2813.5	1434.7	3254.5	589.4	235	35618	94306	630	202	22.1	0.972324	0.0962571	3.95132	0.02607	10.4619	0.221	0.0679554	0.0217889	0.479951	0.15916	4.7735	12584.3
2018	Inner Mongolia	9285.4	8824.1	6789.9	140.3	2985.3	1512.5	3553.3	577.005	222.7	29585	93969	947	313	22.1	0.95032	0.0927603	3.35275	0.0252377	10.6491	0.221	0.101988	0.0337088	0.523321	0.171406	5.17379	13802.6
2019	Inner Mongolia	9300.58	8885	6827.5	139.6	3176.3	1606.3	3652.5	556.8	218.4	27278	94194	1170	397	22.1	0.955317	0.0869078	3.07012	0.0245808	10.6015	0.221	0.125799	0.0426855	0.534969	0.180788	5.70456	15282.8
2011	Liaoning	5013.18	4145.7	3169.8	91.5	3633.6	1307.2	2035.5	699.9	144.6	56565	143348	615	667	38.2	0.82696	0.0699969	13.6443	0.0348795	34.5775	0.382	0.122677	0.133049	0.642154	0.315315	5.1916	8296.5
2012	Liaoning	4998.85	4210.6	3217.3	89.7	4062.4	1539.6	2070.5	694.7	146.9	59053	145054	303	458	38.2	0.842314	0.0582619	14.0248	0.0348881	34.4497	0.382	0.0606139	0.0916211	0.643552	0.365649	5.8477	9383.7
2013	Liaoning	4989.66	4208.8	3226.4	90.8	4349.7	1673.9	2195.6	683.8	151.8	60035	146068	293	661	38.2	0.843504	0.0542446	14.2642	0.0360673	34.7054	0.382	0.0587214	0.132474	0.680511	0.397714	6.36107	10161.2
2014	Liaoning	4981.67	4164.1	3235.1	89.6	4498.4	1734.1	1753.9	687.9	151.6	60294	146207	335	740	39.2	0.835884	0.0516695	14.4795	0.0364064	35.1113	0.392	0.0672465	0.148545	0.542147	0.416441	6.53932	11191.5
2015	Liaoning	4977.4	4219.9	3297.4	88.8	4667.9	1973.6	2002.5	689.4	152.1	59875	141942	843	400	39.2	0.847812	0.0449939	14.1887	0.0360435	33.6363	0.392	0.169366	0.0803632	0.607297	0.467689	6.77096	10161.2
2016	Liaoning	4974.5	4242.7	3515	84.9	3764.1	1589.9	2315.6	705.4	148.1	56264	137273	968	450	39.2	0.85289	0.0533996	13.2614	0.034907	32.3551	0.392	0.194592	0.0904614	0.658777	0.374738	5.33612	12880.7
2017	Liaoning	4971.6	4172.3	3467.5	81.6	3851.6	1620.5	2330.7	714.8	145.5	57474	124791	992	477	39.2	0.839227	0.0503548	13.7751	0.0348729	29.9094	0.392	0.199533	0.095945	0.672156	0.388395	5.38836	13746.8
2018	Liaoning	4968	4207.1	3484	80.5	4061.9	1749.4	2192.4	711.8	145	55070	117976	1040	480	39.2	0.84684	0.0460158	13.0898	0.0344655	28.0421	0.392	0.20934	0.0966184	0.629277	0.415821	5.70652	14656.3
2019	Liaoning	4957.45	4217.1	3488.7	80.7	4368.2	1912	2430	704.82	139.9	51074	113505	927	470	39.2	0.850659	0.0422071	12.1112	0.0331745	26.9154	0.392	0.186991	0.0948068	0.696535	0.453392	6.19761	16108.3
2011	Jilin	7021.22	5222.3	4545.1	81.6	2275.1	1020.4	3171	573.9	195.2	45595	57069	312	461	40.4	0.743788	0.0799686	8.73083	0.0373782	10.9279	0.404	0.0444367	0.0656581	0.697674	0.195393	3.96428	7510
2012	Jilin	7013.7	5315.1	4610.3	84.7	2502	1166.6	3343	557	206.7	51239	56700	171	363	40.4	0.757817	0.0726041	9.64027	0.0388892	10.6677	0.404	0.0243809	0.0517558	0.725116	0.219488	4.49192	8598.2
2013	Jilin	7006.47	5413.1	4789.9	88.8	2670.6	1261.7	3551	551.4	216.8	51011	58485	180	329	40.4	0.772586	0.0703812	9.42362	0.040051	10.8043	0.404	0.0256905	0.0469566	0.741352	0.233083	4.84331	9780.7
2014	Jilin	7001.37	5615.3	5000.7	89.8	2763	1342.5	3532.8	533.6	226.7	59517	57858	182	355	41.5	0.802029	0.0668901	10.5991	0.0403718	10.3036	0.415	0.0259949	0.0507044	0.706461	0.239079	5.17804	10780.1
2015	Jilin	6999.23	5679.1	5078	90.2	2882.3	1406.3	3647	525.5	231.2	62285	59164	447	210	41.5	0.811389	0.0641399	10.9674	0.0407107	10.4178	0.415	0.0638642	0.0300033	0.718196	0.247627	5.48487	9780.7
2016	Jilin	6993.4	6063.2	5542.4	91.1	2167.9	949	4150.7	508	233.6	58523	59565	545	216	41.5	0.866989	0.0959958	9.65216	0.0385275	9.82402	0.415	0.0779306	0.0308863	0.748899	0.156518	4.26752	12122.9
2017	Jilin	6986.74	6086.2	5544	89.8	2034.3	895.8	4154	491.4	231	56294	60752	791	270	41.5	0.871107	0.100246	9.24945	0.0379547	9.98193	0.415	0.113214	0.0386446	0.749278	0.147185	4.1398	12950.4
2018	Jilin	6981.55	6080.9	5599.7	84.4	2184.3	993	3632.7	478.7	228.3	50991	56216	984	337	41.5	0.870996	0.084995	8.38544	0.0375438	9.24468	0.415	0.140943	0.0482701	0.648731	0.163298	4.56298	13748.2
2019	Jilin	6976.15	6117.1	5644.9	81.5	2442.7	1014.1	3877.9	466.2	227.1	48658	53130	1056	391	41.5	0.876859	0.0803668	7.95442	0.0371254	8.68549	0.415	0.151373	0.0560481	0.686974	0.165781	5.2396	14936
2011	Heilongjiang	15858	12222.9	11502.9	272.3	3223.5	1801.8	5570.6	795.89	228.4	77958	75589	752	1137	43.2	0.770772	0.151127	6.37803	0.0186862	6.18421	0.432	0.0474209	0.0716988	0.484278	0.147412	4.05018	7590.7
2012	Heilongjiang	15849.1	12237	11519.5	294.9	3952.3	2315.6	5761.5	793.81	240.3	80511	84590	428	1080	43.2	0.772094	0.127354	6.57931	0.0196372	6.91264	0.432	0.0270047	0.0681427	0.500152	0.189229	4.9789	8603.8
2013	Heilongjiang	15864	12200.8	11564.4	308.3	4633.3	2856.3	6004.1	784.02	245	84016	85378	537	1301	43.2	0.769087	0.107937	6.88611	0.0200807	6.99774	0.432	0.0338502	0.0820096	0.519188	0.234108	5.90967	9369
2014	Heilongjiang	15860	12225.9	11696.4	316.1	4894.8	3015.6	6242.2	768.6	251.9	87381	84424	597	1459	43.8	0.770864	0.104822	7.1472	0.0206038	6.90534	0.438	0.0376419	0.0919924	0.533686	0.246657	6.36846	10453.2
2015	Heilongjiang	15854.1	12294	11765.2	312.5	5150.4	3179.3	6324	766	255.3	82949	83097	1738	685	43.8	0.775446	0.0982921	6.74711	0.0207662	6.75915	0.438	0.109625	0.0432065	0.537517	0.258606	6.72376	9369
2016	Heilongjiang	15850	14829.5	14201.8	313.8	5202.9	3189.7	7416.1	758.2	252.8	82474	82575	2072	779	43.8	0.935615	0.0983792	5.56148	0.0170471	5.56829	0.438	0.130726	0.0491483	0.522194	0.215092	6.86217	11831.9
2017	Heilongjiang	15845.7	14767.6	14154.3	316.4	5586.6	3471.3	7410.3	746.3	251.2	83218	79770	2495	928	43.8	0.931963	0.0911474	5.63517	0.0170102	5.40169	0.438	0.157456	0.0585648	0.523537	0.235062	7.48573	1264.8
2018	Heilongjiang	15845	14673.3	14214.5	304.8	5624.3	3635	7506.8	736.5	245.6	74182	77431	2700	1025	43.8	0.926052	0.0838514	5.05558	0.0167379	5.277	0.438	0.170401	0.0646892	0.528109	0.247729	7.63652	13803.7
2019	Heilongjiang	15844	14770.1	14338.1	274.2	5930	3774.5	7503	564.1	223.3	64267	71831	2748	1110	43.8	0.93222	0.0726454	4.35116	0.0151184	4.86327	0.438	0.173441	0.0700581	0.523291	0.25555	10.5123	14982.1
2011	Jiangsu	4587.8	7663.2	5319.2	307.6	5237.4	2640.9	3307.8	1023.02	337.2	86500	106440	1361	2113	15.8	1.67034	0.116475	11.2877	0.0440025	13.8898	0.158	0.296656	0.460569	0.62186	0.344621	5.11955	10805
2012	Jiangsu	4584.66	7651.6	5336.6	305.4	5808.8	2966.7	3372.5	989.98	331	83675	112550	717	1782	15.8	1.66896	0.102943	10.9356	0.0432589	14.7093	0.158	0.156391	0.388687	0.631957	0.387723	5.86759	12202
2013	Jiangsu	4581.58	7683.6	5360.8	301.9	6158	3167.8	3423	956.74	326.8	81157	116846	793	1796	15.8	1.67706	0.0953027	10.5624	0.0425321	15.2072	0.158	0.173084	0.392005	0.638524	0.412281	6.43644	13521.3
2014	Jiangsu	4574.24	7678.6	5376.1	297.8	6443.4	3362.8	3490.6	918.84	323.6	79531	119846	922	2159	15.2	1.67866	0.0885572	10.3575	0.0421431	15.6078	0.152	0.201564	0.471991	0.649281	0.437944	7.01254	14958.4
2015	Jiangsu	4574.85	7745	5424.6	279.1	6611.3	3474.5	3561.3	875.56	320	78100	113243	2195	948	15.2	1.69295	0.0803281	10.0839	0.041317	14.6214	0.152	0.479797	0.20722	0.656509	0.448612	7.55094	13521.3
2016	Jiangsu	4571.13	7639.9	5583.3	270.8	7179	3663.4	3542.4	841.85	312.5	76184	113941	1994	913	15.2	1.67134	0.0739204	9.97186	0.0409037	14.9139	0.152	0.436216	0.199732	0.634463	0.479509	8.52765	17605.6
2017	Jiangsu	4573.34	7556.4	5527.3	273.3	7161.2	3764.7	3610.8	799.31	303.9	73167	115085	2027	907	15.2	1.65227	0.0725954	9.68279	0.0402176	15.2301	0.152	0.443221	0.198323	0.653267	0.498213	8.95923	19158
2018	Jiangsu	4567.2	7520.2	5475.9	280.6	7192.5	3735	3660.3	764.89	223.3	69600	116064	2464	1113	15.2	1.64657	0.0751272	9.25507	0.0296934	15.4336	0.152	0.539499	0.243694	0.668438	0.496662	9.40331	20845.1
2019	Jiangsu	4564.45	7442.6	5381.5	303.1	7503.2	3828.6	3706.2	734.51	286.2	67396	114153	3296	1510	15.2	1.63056	0.0791673	9.05544	0.0384543	15.3378	0.152	0.722103	0.330818	0.688693	0.514417	10.2152	22675.4
2011	Anhui	5886.51	9022.9	6621.5	168.4	3459.7	1714.8	3135.5	1598.9	329.7	117475	86114	610	1083	27.5	1.53281	0.0982039	13.0197	0.0365404	9.54394	0.275	0.103627	0.18398	0.473533	0.19005	2.1638	6232.2
2012	Anhui	5881.29	8969.6	6622	157.9	3728.3	1867.6	3289.1	1531.2	333.5	116741	91171	362	1096	27.5	1.52511	0.084547	13.0152	0.0371811	10.1644	0.275	0.0615511	0.186354	0.496693	0.208214	2.43489	7160.5
2013	Anhui	5883	8945.6	6625.3	162.1	4009.2	2003.3	3279.6	1469.7	338.4	117774	94882	386	1163	27.5	1.52058	0.0809165	13.1656	0.0378287	10.6066	0.275	0.0656128	0.197688	0.495012	0.223942	2.7279	8850
2014	Anhui	5872.13	8945.5	6628.9	142.8	4223.7	2119.2	3415.8	1415.3	341.4	113974	96155	450	1406	28.6	1.52338	0.0673839	12.7409	0.0381644	10.749	0.286	0.0766332	0.239436	0.515289	0.236901	2.98431	9916.4
2015	Anhui	5872.87	8950.5	6632.9	157.5	4401.1	2223.4	3538.1	1396.2	338.7	111048	97943	1503	501	28.6	1.52404	0.0708375	12.4069	0.0378415	10.9427	0.286	0.255923	0.0853075	0.533417	0.248411	3.1522	8850
2016	Anhui	5867.53	8790.1	7359	158.6	4432.3	2137	3961.8	1383.5	327	105704	96966	1703	592	28.6	1.49809	0.0742162	12.0253	0.0372009	11.0313	0.286	0.290241	0.100894	0.538361	0.243114	3.20369	11720.5
2017	Anhui	5866.76	8726.7	7321.8	158.2	4597.9	2241.4	4019.7	1363.3	82.6	99394	97601	2237	819	28.6	1.48748	0.0705809	11.3896	0.0094652	11.1842	0.286	0.381301	0.1396	0.549004	0.256844	3.37263	12758.2
2018	Anhui	5861.88	8771.1	7316.3	154	4672.7	2253.7	4007.3	1353.6	311.8	94177	97828	2960	1202	28.6	1.49629	0.0683321	10.7372	0.0355486	11.1534	0.286	0.504957	0.205054	0.547722	0.256946	3.45205	13996
2019	Anhui	5858.42	8782	7287	150.2	5162.1	2365.4	4054	1346.9	298	88271	103735	3421	1526	28.6	1.49904	0.0634988	10.0514	0.033933	11.8122	0.286	0.583945	0.26048	0.556333	0.269346	3.83258	15416
2011	Jiangxi	3085.31	5486.8	3650.1	171.7	2207.3	917.8	2052.8	870.5	140.8	99537	47710	402	652	60	1.77836	0.187078	18.1412	0.0256616	8.69541	0.6	0.130295	0.211324	0.562396	0.167274	2.53567	6891.6
2012	Jiangxi	3083.5	5524.9	3675.9	155.7	2399.3	1003.2	2084.8	841	141.3	100413	50275	174	478	60	1.79176	0.155203	18.1746	0.0255751	9.09971	0.6	0.0564294	0.155019	0.567154	0.181578	2.85291	7829.4
2013	Jiangxi	3087.31	5552.6	3690.9	175.7	2578.4	1072.8	2116.1	820.9	141.6	99922	51401	182	500	60	1.79852	0.163777	17.9955	0.0255016	9.2571	0.6	0.058951	0.161953	0.573329	0.193207	3.14094	9088.8
2014	Jiangxi	3085.35	5570.5	3697.3	168.6	2726.5	1144.1	2143.5	801.4	142.9	94764	53122	203	527	61.2	1.80547	0.147365	17.0118	0.025653	9.53631	0.612	0.0657948	0.170807	0.579747	0.205386	3.40217	10116.6
2015	Jiangxi	3082.73	5579.1	3705.6	154.1	2835.5	1215.5	2148.7	786	143.6	93873	53977	595	226	61.2	1.80979	0.126779	16.8258	0.0257389	9.67486	0.612	0.193011	0.0733116	0.579852	0.217867	3.60751	9088.8
2016	Jiangxi	3082.2	5668.9	3807.2	154.2	3019.9	1435.3	2234.4	773.4	142	92188	52757	598	256	61.2	1.83924	0.107434	16.2621	0.025049	9.30639	0.612	0.194017	0.0830576	0.586888	0.253188	3.90471	12137.7
2017	Jiangxi	3085.99	5638.5	3786.3	156.3	3069	1489.3	2221.7	753.1	135	87737	53509	581	255	61.2	1.82713	0.104949	15.5603	0.0239425	9.48994	0.612	0.18827	0.0826315	0.586773	0.264131	4.07516	13241.8
2018	Jiangxi	3083.89	5558	3721.3	160.7	3148.6	1549.2	2190.7	725.2	123.2	77183	52218	645	304	61.2	1.80227	0.103731	13.8868	0.0221662	9.39511	0.612	0.209151	0.0985767	0.588692	0.278733	4.3417	14459.9
2019	Jiangxi	3083.71	5521.2	3665.1	162.5	3481.3	1624.3	2157.5	700.8	115.6	62701	52020	653	327	61.2	1.79044	0.100043	11.3564	0.0209375	9.42186	0.612	0.211758	0.106041	0.588661	0.294193	4.96761	15796.3
2011	Shandong	7646.92	10865.4	7145.8	148.9	7409.7	3843.6	4426.3	2211.6	473.6	164812	318317	1312	2539	16.7	1.42089	0.0387397	15.1685	0.0435879	29.2964	0.167	0.171572	0.332029	0.619427	0.353747	3.35038	8342.1
2012	Shandong	7635.67	10867	7202.3	154.2	7945.8	3960.6	4511.4	2168	476.3	161955	318055	955	2556	16.7	1.42319	0.0389335	14.9034	0.0438299	29.268	0.167	0.125071	0.334745	0.626383	0.364461	3.66504	9446.5
2013	Shandong	7633.53	10976.4	7294.6	149.7	8750	4509.9	4528.2	2086	472.7	158384	318727	1084	2940	16.7	1.43792	0.0331936	14.4295	0.0430651	29.0375	0.167	0.142005	0.385143	0.620761	0.410872	4.19463	10686.9
2014	Shandong	7620.65	11037.9	7440	146.7	9198.3	4765.8	4596.6	2023.2	468.1	156350	305168	1235	3370	17.5	1.44842	0.0307818	14.1648	0.0424084	27.6473	0.175	0.16206	0.442219	0.617823	0.431767	4.54641	11882.3
2015	Shandong	7610.97	11026.5	7492.1	143.3	9590.8	4990.4	4712.7	1963.2	463.5	151004	301575	3509	1276	17.5	1.44876	0.0287151	13.6946	0.0420351	27.35	0.175	0.461045	0.167653	0.629023	0.452582	4.88529	10686.9
2016	Shandong	7606.93	11278.6	8517.3	141.5	9075.6	4387.5	5332.3	1935.1	456.5	148640	297961	3380	1335	17.5	1.48267	0.0322507	13.1789	0.0404749	26.4183	0.175	0.444332	0.175498	0.626055	0.389011	4.68999	13954.1
2017	Shandong	7589.79	11107.8	8455.6	134	9140.4	4403.2	5374.3	1856.6	440	140670	287098	3330	1388	17.5	1.46352	0.0304324	12.6641	0.0396118	25.8465	0.175	0.438747	0.182877	0.635591	0.396406	4.92319	15117.5
2018	Shandong	7584.72	11076.8	8404.8	133.5	9397.4	4678.3	5319.5	1718.2	420.3	129882	276935	3667	1523	17.5	1.46041	0.028536	11.7256	0.0379442	25.0014	0.175	0.483472	0.200798	0.632912	0.422351	5.46933	16297
2019	Shandong	7575.74	10933.1	8312.8	138.2	9671.7	4914.4	5357	1652.6	395.3	120342	267113	3898	1625	17.5	1.44317	0.0281214	11.0071	0.0361563	24.4316	0.175	0.514537	0.214501	0.644428	0.449497	5.85241	17775.5
2011	Henan	8161.9	14258.6	9859.9	124.6	6218.6	3599.9	5542.5	2670	673.7	128747	151616	218	366	21.5	1.74697	0.0346121	9.02943	0.0472487	10.6333	0.215	0.0267095	0.0448425	0.562125	0.252472	2.32906	6604
2012	Henan	8156.76	14262.2	9985.2	135.5	6679	3958.9	5638.6	2628	684.4	128289	155169	117	322	21.5	1.74851	0.0342267	8.99504	0.047987	10.8797	0.215	0.0143439	0.0394765	0.564696	0.27758	2.54148	7524.9
2013	Henan	8140.7	14223.5	10081.8	141.7	7198.1	4202.3	5713.7	2563	696.4	130058	167794	143	386	21.5	1.74721	0.0337196	9.14388	0.0489612	11.797	0.215	0.0175661	0.0474161	0.566734	0.295448	2.80847	8969.1
2014	Henan	8117.91	14378.3	10209.8	117.6	7549.1	4492	5772.3	2652	705.8	129866	163477	159	405	24.1	1.77118	0.0261799	9.03208	0.0490879	11.3697	0.241	0.0195863	0.0498897	0.565369	0.312415	2.84657	9966.1
2015	Henan	8105.93	14425	10267.2	125.9	7898.8	4745.2	6067.1	2587	716.1	128748	162001	544	204	24.1	1.77956	0.0265321	8.92534	0.049643	11.2306	0.241	0.0671114	0.0251668	0.590921	0.328957	3.05327	8969.1
2016	Henan	8111	14902.7	11219.6	125.6	7405.4	4459.3	6498	2583	715	127107	163149	572	213	24.1	1.83734	0.0281659	8.52913	0.0479779	10.9476	0.241	0.0705215	0.0262606	0.579165	0.299228	2.86698	11696.7
2017	Henan	8112.28	14732.5	10915.1	122.8	7562.5	4552.7	6524.2	2494	706.7	120713	157298	662	265	24.1	1.81607	0.026973	8.19365	0.0479688	10.6769	0.241	0.0816047	0.0326665	0.597722	0.309024	3.03228	12719.2
2018	Henan	8090.19	14783.4	10906.1	119.9	7757.9	4973.7	6648.9	2366	692.8	113603	152838	722	332	24.1	1.82732	0.0241068	7.6845	0.0468634	10.3385	0.241	0.0892439	0.0410374	0.60965	0.336438	3.27891	13830.7
2019	Henan	8080.36	14714	10734.5	121.8	8541.8	5408.6	6695.4	2277	666.7	107231	150762	1019	510	24.1	1.82096	0.0225197	7.28769	0.0453106	10.2462	0.241	0.126108	0.063116	0.623727	0.367582	3.75134	15163.7
2011	Hubei	5023.88	8009.6	4122.1	142.3	4252.9	2299.3	2388.5	1678.1	354.9	139524	65044	728	1346	38.4	1.59431	0.0618884	17.4196	0.0443093	8.12076	0.384	0.144908	0.26792	0.579438	0.287068	2.53435	6897.9
2012	Hubei	5023.88	8078.9	4180.1	146.4	4732.1	2488.1	2441.8	1638.9	354.9	139524	65044	338	1179	38.4	1.6081	0.0588401	17.2702	0.0439292	8.0511	0.384	0.0672787	0.234679	0.584149	0.307975	2.88736	7851.7
2013	Hubei	5282	8106.2	4258.4	159.6	5160.6	2678.1	2501.3	1582	359.1	127152	66310	395	1331	38.4	1.53468	0.0595945	15.6858	0.0442994	8.18016	0.384	0.0747823	0.251988	0.58738	0.330377	3.26207	9691.8
2014	Hubei	5323.33	8112.3	4370.4	156.9	5452.8	2761.7	2584.2	1487	348.3	126099	69186	445	1419	39.6	1.52391	0.0568128	15.5442	0.0429348	8.52853	0.396	0.0835943	0.266562	0.591296	0.340434	3.66698	10849.1
2015	Hubei	5255	7952.4	4466	158.1	5745.5	2886.6	2703.3	1404	333.9	120685	71321	1541	495	39.6	1.5133	0.0547703	15.1759	0.0419873	8.96849	0.396	0.293245	0.094196	0.605307	0.362985	4.09224	9691.8
2016	Hubei	5245.3	7908.5	4816.1	137	5864	2794.8	2796.4	1338	328	117401	67306	1591	536	39.6	1.50773	0.0490196	14.8449	0.0414744	8.51059	0.396	0.303319	0.102187	0.580636	0.353392	4.38266	12725
2017	Hubei	5235.9	7956.1	4853	148.1	6129.7	2962.5	2846.1	1278	317.9	109588	65876	1601	569	39.6	1.51953	0.0499916	13.7741	0.0399568	8.27994	0.396	0.305774	0.108673	0.586462	0.372356	4.79632	13812.1
2018	Hubei	5348.74	7952.9	4847	153.8	6207.8	3033.8	2839.5	1216	295.8	103317	63554	1706	628	39.6	1.48687	0.0506955	12.9911	0.037194	7.9913	0.396	0.318954	0.117411	0.585826	0.381471	5.1051	14977.8
2019	Hubei	5386.31	7815.9	4608.6	155.6	6681.9	3257.9	2725	1164	273.9	97024	58801	1786	693	39.6	1.45107	0.0477608	12.4137	0.0350439	7.52325	0.396	0.331581	0.12866	0.591286	0.41683	5.74046	16390.9
2011	Hunan	4137.7	8402	4879.6	183.1	4508.2	2391.7	2939.4	1679.94	242.5	120431	73729	546	957	47.8	2.0306	0.0765564	14.3336	0.0288622	8.77517	0.478	0.131957	0.231288	0.602385	0.284658	2.68355	6587.1
2012	Hunan	4146.2	8511.9	4908	187.9	4904.1	2651.7	3006.5	1668.99	249.1	122980	79536	257	806	47.8	2.05294	0.0708602	14.448	0.0292649	9.34409	0.478	0.0619845	0.194395	0.612571	0.311529	2.93836	7440.2
2013	Hunan	4149.7	8650	3789.4	195.3	5043.6	2726.8	2925.7	1656.01	249.2	124298	82407	259	751	47.8	2.08449	0.0716224	14.3697	0.0288092	9.52682	0.478	0.0624142	0.180977	0.772075	0.315237	3.04563	9028.6
2014	Hunan	4153.2	8764.5	4975.1	200.2	5304.8	2884.7	3001.3	1851.37	247.8	124277	82946	286	824	49.7	2.1103	0.0694006	14.1796	0.0282731	9.46386	0.497	0.0688626	0.198401	0.603264	0.329135	2.86534	10060.2
2015	Hunan	4153.5	8717	4944.7	195.2	5499.6	3012.5	3002.9	1618.71	246.5	122353	83989	984	352	49.7	2.09871	0.0647967	14.0361	0.0282781	9.63508	0.497	0.236909	0.0847478	0.607297	0.345589	3.39752	9028.6
2016	Hunan	4148.8	8341.5	5010.7	195.1	5057.5	2485.5	3052.3	1587.32	246.4	118661	84679	1030	395	49.7	2.01058	0.0784953	14.2254	0.0295391	10.1515	0.497	0.248265	0.0952083	0.609156	0.297968	3.18619	11930.4
2017	Hunan	4151	8322	4978.9	193.7	5213.5	2597.6	3073.6	1515.16	245.3	116023	85209	1157	442	49.7	2.00482	0.0745688	13.9417	0.0294761	10.239	0.497	0.278728	0.10648	0.617325	0.312137	3.44089	12935.8
2018	Hunan	4155.4	8111.1	4747.9	194.5	5361.6	2664.3	3022.9	1462.38	242.6	114155	85397	1380	566	49.7	1.95194	0.0730023	14.0739	0.0299096	10.5284	0.497	0.332098	0.136208	0.636681	0.328476	3.66635	14092.5
2019	Hunan	4157.23	8122.8	4616.4	191.7	6405.1	3530.2	2974.8	1409.24	229	105548	83792	1798	780	49.7	1.9539	0.0543029	12.994	0.0281922	10.3157	0.497	0.432499	0.187625	0.644398	0.434604	4.54507	15394.8
2011	Sichuan	6735.57	9565.6	6440.5	128.4	4932.7	2454.3	3291.6	2043.36	251.2	61910	122227	419	918	35.2	1.42016	0.0523163	6.47215	0.0262608	12.7778	0.352	0.0622071	0.136291	0.511078	0.256576	2.41401	6128.6
2012	Sichuan	6732.06	9657	6468.2	145.8	5433.1	2764.9	3315	1991.3	253	60317	126827	199	813	35.2	1.43448	0.0527325	6.24594	0.0261986	13.1332	0.352	0.02956	0.120765	0.512507	0.28631	2.72842	7001.4
2013	Sichuan	6734.78	9482.2	6469.9	139.4	5620.3	2903.5	3387.1	1955.79	251.1	59954	127854	274	910	35.2	1.40795	0.048011	6.32279	0.0264812	13.4836	0.352	0.0406843	0.135119	0.523517	0.306205	2.87367	8380.7
2014	Sichuan	6734.18	9668.6	6467.4	145.4	5888.1	3078.6	3374.9	1909	250.2	59385	130263	354	1029	38	1.43575	0.0472293	6.14205	0.0258776	13.4728	0.38	0.0525676	0.152803	0.521833	0.318412	3.08439	9347.7
2015	Sichuan	6731.44	9689.9	6453.9	156.7	6097.8	3164.6	3442.8	1870.91	249.8	58912	132170	1258	457	38	1.4395	0.0495165	6.07973	0.0257794	13.64	0.38	0.186884	0.0678904	0.533445	0.326587	3.25927	8380.7
2016	Sichuan	6739.3	9493.8	6291.3	155.9	6816.9	3701.6	3469.9	1827.4	249	58038	132384	1251	465	38	1.40872	0.0421169	6.11325	0.0262276	13.9443	0.38	0.185628	0.0689983	0.551539	0.389897	3.73038	11203.1
2017	Sichuan	6725.17	9575.1	6292	160.5	6955.5	4004.2	3488.9	1792.9	242	55751	130993	1197	471	38	1.42377	0.0400829	5.8225	0.0252739	13.6806	0.38	0.177988	0.0700354	0.554498	0.418189	3.87947	12226.9
2018	Sichuan	6730.35	9615.3	6265.6	156.6	7195.6	4153.7	3493.7	1752.3	235.2	51276	120186	1281	525	38	1.42865	0.0377013	5.33275	0.024461	12.4995	0.38	0.190332	0.0780049	0.5576	0.431989	4.10637	13331.4
2019	Sichuan	6729.63	9693	6279.3	154.5	7889.3	4395	3498.5	1716	222.8	46290	123235	1593	673	38	1.44035	0.0351536	4.77561	0.0229857	12.7138	0.38	0.236714	0.100005	0.557148	0.45342	4.59749	14670.1

## Sheet: Crop sown area arable land area
	2011	2012	2013	2014	2015	2016	2017	2018	2019	sum	MIN
Hebei	1.33668	1.33903	1.33551	1.33274	1.33934	1.29861	1.28575	1.25654	1.25	11.7742	0.743788
Inner Mongolia	0.773705	0.778715	0.783913	0.796909	0.819215	0.967516	0.972324	0.95032	0.955317	7.79793
Liaoning	0.82696	0.842314	0.843504	0.835884	0.847812	0.85289	0.839227	0.84684	0.850659	7.58609
Jilin	0.743788	0.757817	0.772586	0.802029	0.811389	0.866989	0.871107	0.870996	0.876859	7.37356
Heilongjiang	0.770772	0.772094	0.769087	0.770864	0.775446	0.935615	0.931963	0.926052	0.93222	7.58411
Jiangsu	1.67034	1.66896	1.67706	1.67866	1.69295	1.67134	1.65227	1.64657	1.63056	14.9887
Anhui	1.53281	1.52511	1.52058	1.52338	1.52404	1.49809	1.48748	1.49629	1.49904	13.6068
Jiangxi	1.77836	1.79176	1.79852	1.80547	1.80979	1.83924	1.82713	1.80227	1.79044	16.243
Shandong	1.42089	1.42319	1.43792	1.44842	1.44876	1.48267	1.46352	1.46041	1.44317	13.029
Henan	1.74697	1.74851	1.74721	1.77118	1.77956	1.83734	1.81607	1.82732	1.82096	16.0951
Hubei	1.59431	1.6081	1.53468	1.52391	1.5133	1.50773	1.51953	1.48687	1.45107	13.7395
Hunan	2.0306	2.05294	2.08449	2.1103	2.09871	2.01058	2.00482	1.95194	1.9539	18.2983
Sichuan	1.42016	1.43448	1.40795	1.43575	1.4395	1.40872	1.42377	1.42865	1.44035	12.8393
	MIN/index value
Hebei	0.556443	0.555468	0.556931	0.55809	0.555341	0.572759	0.578487	0.591934	0.595031	0.0631711
Inner Mongolia	0.961333	0.955148	0.948815	0.933342	0.907928	0.76876	0.764959	0.782671	0.778578	0.0953827
Liaoning	0.899424	0.88303	0.881783	0.889822	0.877303	0.87208	0.886278	0.87831	0.874367	0.0980463
Jilin	1	0.981488	0.962725	0.927383	0.916685	0.857898	0.853842	0.853952	0.848241	0.100872
Heilongjiang	0.964991	0.963338	0.967105	0.964876	0.959174	0.794972	0.798088	0.803181	0.797867	0.0980719
Jiangsu	0.445291	0.44566	0.443506	0.443084	0.439344	0.445026	0.450161	0.451721	0.456155	0.0496232
Anhui	0.485245	0.487696	0.489146	0.488248	0.488037	0.49649	0.500032	0.497087	0.496177	0.0546628
Jiangxi	0.418243	0.415115	0.413555	0.411964	0.41098	0.4044	0.40708	0.412696	0.415422	0.0457913
Shandong	0.523468	0.522621	0.517267	0.513517	0.513395	0.501653	0.508219	0.509301	0.515384	0.0570873
Henan	0.425759	0.425383	0.425701	0.419939	0.417961	0.404817	0.409558	0.407037	0.40846	0.046212
Hubei	0.466528	0.462526	0.484652	0.488077	0.4915	0.493316	0.489486	0.500236	0.51258	0.054135
Hunan	0.36629	0.362304	0.356821	0.352456	0.354402	0.369937	0.371	0.38105	0.380669	0.040648
Sichuan	0.523735	0.518507	0.528279	0.518048	0.516699	0.527988	0.522407	0.520624	0.516395	0.0579305

## Sheet: agricultural water consumption
	2011	2012	2013	2014	2015	2016	2017	2018	2019	sum	MIN
Hebei	0.0506252	0.0461668	0.0396165	0.0403081	0.0381137	0.0461611	0.0436242	0.039243	0.0366946	0.380553	0.0225197
Inner Mongolia	0.128474	0.115529	0.0997666	0.0976285	0.0938316	0.0942068	0.0962571	0.0927603	0.0869078	0.905362
Liaoning	0.0699969	0.0582619	0.0542446	0.0516695	0.0449939	0.0533996	0.0503548	0.0460158	0.0422071	0.471144
Jilin	0.0799686	0.0726041	0.0703812	0.0668901	0.0641399	0.0959958	0.100246	0.084995	0.0803668	0.715587
Heilongjiang	0.151127	0.127354	0.107937	0.104822	0.0982921	0.0983792	0.0911474	0.0838514	0.0726454	0.935554
Jiangsu	0.116475	0.102943	0.0953027	0.0885572	0.0803281	0.0739204	0.0725954	0.0751272	0.0791673	0.784416
Anhui	0.0982039	0.084547	0.0809165	0.0673839	0.0708375	0.0742162	0.0705809	0.0683321	0.0634988	0.678517
Jiangxi	0.187078	0.155203	0.163777	0.147365	0.126779	0.107434	0.104949	0.103731	0.100043	1.19636
Shandong	0.0387397	0.0389335	0.0331936	0.0307818	0.0287151	0.0322507	0.0304324	0.028536	0.0281214	0.289704
Henan	0.0346121	0.0342267	0.0337196	0.0261799	0.0265321	0.0281659	0.026973	0.0241068	0.0225197	0.257036
Hubei	0.0618884	0.0588401	0.0595945	0.0568128	0.0547703	0.0490196	0.0499916	0.0506955	0.0477608	0.489374
Hunan	0.0765564	0.0708602	0.0716224	0.0694006	0.0647967	0.0784953	0.0745688	0.0730023	0.0543029	0.633606
Sichuan	0.0523163	0.0527325	0.048011	0.0472293	0.0495165	0.0421169	0.0400829	0.0377013	0.0351536	0.40486
Hebei	0.444832	0.48779	0.568442	0.558689	0.590855	0.48785	0.516221	0.573852	0.613706
Inner Mongolia	0.175286	0.194927	0.225724	0.230667	0.240001	0.239045	0.233954	0.242773	0.259122
Liaoning	0.321724	0.386525	0.415151	0.435841	0.500505	0.42172	0.44722	0.489391	0.533552
Jilin	0.281607	0.310171	0.319967	0.336667	0.351102	0.23459	0.224645	0.264953	0.280211
Heilongjiang	0.149012	0.176828	0.208638	0.214838	0.22911	0.228907	0.247069	0.268567	0.309995
Jiangsu	0.193343	0.21876	0.236296	0.254296	0.280346	0.304648	0.310208	0.299754	0.284457
Anhui	0.229316	0.266357	0.278308	0.3342	0.317907	0.303434	0.319062	0.329563	0.354648
Jiangxi	0.120376	0.145098	0.137502	0.152816	0.177629	0.209614	0.214578	0.217097	0.2251
Shandong	0.581307	0.578414	0.678434	0.731591	0.784245	0.69827	0.73999	0.789168	0.800802
Henan	0.650631	0.657957	0.667851	0.860191	0.848772	0.799539	0.834897	0.934163	1
Hubei	0.363876	0.382727	0.377882	0.396384	0.411166	0.459402	0.45047	0.444215	0.47151
Hunan	0.294158	0.317804	0.314422	0.324488	0.347544	0.286892	0.301999	0.308479	0.414705
Sichuan	0.430452	0.427056	0.469053	0.476817	0.454791	0.534695	0.561828	0.597318	0.640609

## Sheet: pesticide
	2011	2012	2013	2014	2015	2016	2017	2018	2019	SUM	MIN
Hebei	9.46077	9.65986	9.91176	9.90795	9.53431	9.64759	9.26112	7.49655	7.05104	81.931	3.07012
Inner Mongolia	3.44224	4.18283	4.34491	4.19725	4.35537	3.61039	3.95132	3.35275	3.07012	34.5072
Liaoning	13.6443	14.0248	14.2642	14.4795	14.1887	13.2614	13.7751	13.0898	12.1112	122.839
Jilin	8.73083	9.64027	9.42362	10.5991	10.9674	9.65216	9.24945	8.38544	7.95442	84.6027
Heilongjiang	6.37803	6.57931	6.88611	7.1472	6.74711	5.56148	5.63517	5.05558	4.35116	54.3411
Jiangsu	11.2877	10.9356	10.5624	10.3575	10.0839	9.97186	9.68279	9.25507	9.05544	91.1923
Anhui	13.0197	13.0152	13.1656	12.7409	12.4069	12.0253	11.3896	10.7372	10.0514	108.552
Jiangxi	18.1412	18.1746	17.9955	17.0118	16.8258	16.2621	15.5603	13.8868	11.3564	145.215
Shandong	15.1685	14.9034	14.4295	14.1648	13.6946	13.1789	12.6641	11.7256	11.0071	120.937
Henan	9.02943	8.99504	9.14388	9.03208	8.92534	8.52913	8.19365	7.6845	7.28769	76.8207
Hubei	17.4196	17.2702	15.6858	15.5442	15.1759	14.8449	13.7741	12.9911	12.4137	135.119
Hunan	14.3336	14.448	14.3697	14.1796	14.0361	14.2254	13.9417	14.0739	12.994	126.602
Sichuan	6.47215	6.24594	6.32279	6.14205	6.07973	6.11325	5.8225	5.33275	4.77561	53.3068
Hebei	0.32451	0.317822	0.309745	0.309864	0.322007	0.318226	0.331506	0.409537	0.435413
Inner Mongolia	0.891895	0.73398	0.706601	0.731459	0.704904	0.850356	0.776985	0.915702	1
Liaoning	0.225012	0.218906	0.215233	0.212032	0.216377	0.231508	0.222874	0.234543	0.253495
Jilin	0.351641	0.318468	0.32579	0.289659	0.279931	0.318076	0.331924	0.366125	0.385964
Heilongjiang	0.481359	0.466632	0.445842	0.429555	0.455027	0.552032	0.544813	0.607274	0.705587
Jiangsu	0.271988	0.280745	0.290666	0.296415	0.304457	0.307878	0.31707	0.331723	0.339036
Anhui	0.235807	0.235887	0.233193	0.240965	0.247452	0.255304	0.269553	0.285933	0.305443
Jiangxi	0.169235	0.168923	0.170604	0.18047	0.182465	0.18879	0.197304	0.221081	0.270342
Shandong	0.202401	0.206002	0.212767	0.216742	0.224184	0.232956	0.242427	0.261831	0.278921
Henan	0.340012	0.341313	0.335757	0.339913	0.343978	0.359957	0.374695	0.399521	0.421275
Hubei	0.176245	0.17777	0.195726	0.197509	0.202302	0.206813	0.222891	0.236325	0.247318
Hunan	0.21419	0.212494	0.213652	0.216517	0.21873	0.21582	0.220211	0.218142	0.236271
Sichuan	0.474358	0.491539	0.485564	0.499853	0.504976	0.502207	0.527285	0.57571	0.642874

## Sheet: fertilizer
	2011	2012	2013	2014	2015	2016	2017	2018	2019	SUM	MIN
Hebei	0.0371907	0.037498	0.037832	0.0385167	0.0383876	0.0391851	0.0384175	0.038111	0.0365561	0.341695	0.0094652
Inner Mongolia	0.0248808	0.0264188	0.0280675	0.0302746	0.0303122	0.0261912	0.02607	0.0252377	0.0245808	0.242034
Liaoning	0.0348795	0.0348881	0.0360673	0.0364064	0.0360435	0.034907	0.0348729	0.0344655	0.0331745	0.315705
Jilin	0.0373782	0.0388892	0.040051	0.0403718	0.0407107	0.0385275	0.0379547	0.0375438	0.0371254	0.348552
Heilongjiang	0.0186862	0.0196372	0.0200807	0.0206038	0.0207662	0.0170471	0.0170102	0.0167379	0.0151184	0.165688
Jiangsu	0.0440025	0.0432589	0.0425321	0.0421431	0.041317	0.0409037	0.0402176	0.0296934	0.0384543	0.362523
Anhui	0.0365404	0.0371811	0.0378287	0.0381644	0.0378415	0.0372009	0.0094652	0.0355486	0.033933	0.303704
Jiangxi	0.0256616	0.0255751	0.0255016	0.025653	0.0257389	0.025049	0.0239425	0.0221662	0.0209375	0.220225
Shandong	0.0435879	0.0438299	0.0430651	0.0424084	0.0420351	0.0404749	0.0396118	0.0379442	0.0361563	0.369114
Henan	0.0472487	0.047987	0.0489612	0.0490879	0.049643	0.0479779	0.0479688	0.0468634	0.0453106	0.431048
Hubei	0.0443093	0.0439292	0.0442994	0.0429348	0.0419873	0.0414744	0.0399568	0.037194	0.0350439	0.371129
Hunan	0.0288622	0.0292649	0.0288092	0.0282731	0.0282781	0.0295391	0.0294761	0.0299096	0.0281922	0.260605
Sichuan	0.0262608	0.0261986	0.0264812	0.0258776	0.0257794	0.0262276	0.0252739	0.024461	0.0229857	0.229546
Hebei	0.254505	0.252419	0.25019	0.245743	0.246569	0.241551	0.246378	0.248359	0.258923
Inner Mongolia	0.380422	0.358276	0.337231	0.312645	0.312257	0.361388	0.363069	0.375042	0.385066
Liaoning	0.271369	0.271301	0.262432	0.259987	0.262605	0.271155	0.27142	0.274628	0.285316
Jilin	0.253228	0.243389	0.236329	0.234451	0.232499	0.245674	0.249382	0.252111	0.254952
Heilongjiang	0.506533	0.482005	0.471359	0.459391	0.455798	0.555238	0.556442	0.565496	0.626073
Jiangsu	0.215106	0.218804	0.222542	0.224597	0.229088	0.231402	0.23535	0.318765	0.246142
Anhui	0.259034	0.25457	0.250213	0.248011	0.250128	0.254435	1	0.266261	0.278938
Jiangxi	0.368847	0.370094	0.371162	0.368971	0.367739	0.377868	0.39533	0.42701	0.45207
Shandong	0.217152	0.215953	0.219788	0.223192	0.225174	0.233854	0.238949	0.249451	0.261786
Henan	0.200327	0.197245	0.19332	0.192822	0.190666	0.197283	0.19732	0.201974	0.208896
Hubei	0.213617	0.215465	0.213664	0.220455	0.22543	0.228218	0.236886	0.254482	0.270095
Hunan	0.327945	0.323432	0.328547	0.334777	0.334719	0.32043	0.321115	0.31646	0.335738
Sichuan	0.360431	0.361286	0.357431	0.365768	0.367161	0.360887	0.374505	0.386951	0.411787

## Sheet: Agricultural film
	2011	2012	2013	2014	2015	2016	2017	2018	2019	SUM	MIN
Hebei	14.1086	14.455	15.545	15.8288	15.7879	16.3489	15.2835	13.399	12.6909	133.448	4.86327
Inner Mongolia	8.53177	9.67766	11.2078	12.1546	12.5558	10.6764	10.4619	10.6491	10.6015	96.5166
Liaoning	34.5775	34.4497	34.7054	35.1113	33.6363	32.3551	29.9094	28.0421	26.9154	289.702
Jilin	10.9279	10.6677	10.8043	10.3036	10.4178	9.82402	9.98193	9.24468	8.68549	90.8576
Heilongjiang	6.18421	6.91264	6.99774	6.90534	6.75915	5.56829	5.40169	5.277	4.86327	54.8693
Jiangsu	13.8898	14.7093	15.2072	15.6078	14.6214	14.9139	15.2301	15.4336	15.3378	134.951
Anhui	9.54394	10.1644	10.6066	10.749	10.9427	11.0313	11.1842	11.1534	11.8122	97.1878
Jiangxi	8.69541	9.09971	9.2571	9.53631	9.67486	9.30639	9.48994	9.39511	9.42186	83.8767
Shandong	29.2964	29.268	29.0375	27.6473	27.35	26.4183	25.8465	25.0014	24.4316	244.297
Henan	10.6333	10.8797	11.797	11.3697	11.2306	10.9476	10.6769	10.3385	10.2462	98.1195
Hubei	8.12076	8.0511	8.18016	8.52853	8.96849	8.51059	8.27994	7.9913	7.52325	74.1541
Hunan	8.77517	9.34409	9.52682	9.46386	9.63508	10.1515	10.239	10.5284	10.3157	87.9796
Sichuan	12.7778	13.1332	13.4836	13.4728	13.64	13.9443	13.6806	12.4995	12.7138	119.345
Hebei	0.344702	0.336442	0.312852	0.307242	0.308038	0.297468	0.318204	0.362958	0.38321
Inner Mongolia	0.570019	0.502525	0.433917	0.400119	0.387333	0.455514	0.464854	0.456682	0.458736
Liaoning	0.140648	0.14117	0.14013	0.13851	0.144584	0.150309	0.1626	0.173427	0.180687
Jilin	0.445031	0.455887	0.450122	0.471996	0.466821	0.495039	0.487208	0.526061	0.559931
Heilongjiang	0.786401	0.703533	0.694978	0.704277	0.719509	0.873386	0.900324	0.921598	1
Jiangsu	0.350134	0.330625	0.319801	0.311592	0.332612	0.326089	0.319319	0.315109	0.317078
Anhui	0.509566	0.478459	0.458516	0.45244	0.444429	0.440862	0.434835	0.436033	0.411715
Jiangxi	0.559291	0.534442	0.525356	0.509974	0.502671	0.522573	0.512466	0.517639	0.516169
Shandong	0.166002	0.166164	0.167483	0.175904	0.177816	0.184087	0.18816	0.19452	0.199057
Henan	0.457362	0.447003	0.412248	0.42774	0.433039	0.444231	0.455493	0.470404	0.474643
Hubei	0.598869	0.604051	0.59452	0.570236	0.542262	0.571438	0.587356	0.608571	0.646432
Hunan	0.554208	0.520465	0.510482	0.513878	0.504746	0.479068	0.474975	0.461919	0.471446
Sichuan	0.380604	0.370304	0.360681	0.36097	0.356545	0.348765	0.355487	0.389079	0.382519

## Sheet: Forest cover rate
	2011	2012	2013	2014	2015	2016	2017	2018	2019	SUM	MAX
Hebei	0.234	0.234	0.234	0.268	0.268	0.268	0.268	0.268	0.268	2.31	0.612
Inner Mongolia	0.21	0.21	0.21	0.221	0.221	0.221	0.221	0.221	0.221	1.956
Liaoning	0.382	0.382	0.382	0.392	0.392	0.392	0.392	0.392	0.392	3.498
Jilin	0.404	0.404	0.404	0.415	0.415	0.415	0.415	0.415	0.415	3.702
Heilongjiang	0.432	0.432	0.432	0.438	0.438	0.438	0.438	0.438	0.438	3.924
Jiangsu	0.158	0.158	0.158	0.152	0.152	0.152	0.152	0.152	0.152	1.386
Anhui	0.275	0.275	0.275	0.286	0.286	0.286	0.286	0.286	0.286	2.541
Jiangxi	0.6	0.6	0.6	0.612	0.612	0.612	0.612	0.612	0.612	5.472
Shandong	0.167	0.167	0.167	0.175	0.175	0.175	0.175	0.175	0.175	1.551
Henan	0.215	0.215	0.215	0.241	0.241	0.241	0.241	0.241	0.241	2.091
Hubei	0.384	0.384	0.384	0.396	0.396	0.396	0.396	0.396	0.396	3.528
Hunan	0.478	0.478	0.478	0.497	0.497	0.497	0.497	0.497	0.497	4.416
Sichuan	0.352	0.352	0.352	0.38	0.38	0.38	0.38	0.38	0.38	3.336
Hebei	0.382353	0.382353	0.382353	0.437908	0.437908	0.437908	0.437908	0.437908	0.437908
Inner Mongolia	0.343137	0.343137	0.343137	0.361111	0.361111	0.361111	0.361111	0.361111	0.361111
Liaoning	0.624183	0.624183	0.624183	0.640523	0.640523	0.640523	0.640523	0.640523	0.640523
Jilin	0.660131	0.660131	0.660131	0.678105	0.678105	0.678105	0.678105	0.678105	0.678105
Heilongjiang	0.705882	0.705882	0.705882	0.715686	0.715686	0.715686	0.715686	0.715686	0.715686
Jiangsu	0.25817	0.25817	0.25817	0.248366	0.248366	0.248366	0.248366	0.248366	0.248366
Anhui	0.449346	0.449346	0.449346	0.46732	0.46732	0.46732	0.46732	0.46732	0.46732
Jiangxi	0.980392	0.980392	0.980392	1	1	1	1	1	1
Shandong	0.272876	0.272876	0.272876	0.285948	0.285948	0.285948	0.285948	0.285948	0.285948
Henan	0.351307	0.351307	0.351307	0.393791	0.393791	0.393791	0.393791	0.393791	0.393791
Hubei	0.627451	0.627451	0.627451	0.647059	0.647059	0.647059	0.647059	0.647059	0.647059
Hunan	0.781046	0.781046	0.781046	0.812092	0.812092	0.812092	0.812092	0.812092	0.812092
Sichuan	0.575163	0.575163	0.575163	0.620915	0.620915	0.620915	0.620915	0.620915	0.620915

## Sheet: green food
	2011	2012	2013	2014	2015	2016	2017	2018	2019	SUM
Hebei	0.0589599	0.0692249	0.0633472	0.0471111	0.166118	0.120084	0.126249	0.151145	0.156006	0.958245	0.722103
Inner Mongolia	0.0272052	0.0134974	0.0153278	0.0160335	0.0479542	0.0533597	0.0679554	0.101988	0.125799	0.46912
Liaoning	0.122677	0.0606139	0.0587214	0.0672465	0.169366	0.194592	0.199533	0.20934	0.186991	1.26908
Jilin	0.0444367	0.0243809	0.0256905	0.0259949	0.0638642	0.0779306	0.113214	0.140943	0.151373	0.667828
Heilongjiang	0.0474209	0.0270047	0.0338502	0.0376419	0.109625	0.130726	0.157456	0.170401	0.173441	0.887566
Jiangsu	0.296656	0.156391	0.173084	0.201564	0.479797	0.436216	0.443221	0.539499	0.722103	3.44853
Anhui	0.103627	0.0615511	0.0656128	0.0766332	0.255923	0.290241	0.381301	0.504957	0.583945	2.32379
Jiangxi	0.130295	0.0564294	0.058951	0.0657948	0.193011	0.194017	0.18827	0.209151	0.211758	1.30768
Shandong	0.171572	0.125071	0.142005	0.16206	0.461045	0.444332	0.438747	0.483472	0.514537	2.94284
Henan	0.0267095	0.0143439	0.0175661	0.0195863	0.0671114	0.0705215	0.0816047	0.0892439	0.126108	0.512795
Hubei	0.144908	0.0672787	0.0747823	0.0835943	0.293245	0.303319	0.305774	0.318954	0.331581	1.92344
Hunan	0.131957	0.0619845	0.0624142	0.0688626	0.236909	0.248265	0.278728	0.332098	0.432499	1.85372
Sichuan	0.0622071	0.02956	0.0406843	0.0525676	0.186884	0.185628	0.177988	0.190332	0.236714	1.16257
Hebei	0.0816503	0.0958658	0.087726	0.0652415	0.230048	0.166297	0.174835	0.209312	0.216044
Inner Mongolia	0.037675	0.0186919	0.0212266	0.0222039	0.0664091	0.0738948	0.0941077	0.141238	0.174212
Liaoning	0.169888	0.0839409	0.0813201	0.093126	0.234545	0.26948	0.276323	0.289903	0.258954
Jilin	0.061538	0.0337637	0.0355774	0.0359989	0.088442	0.107922	0.156784	0.195184	0.209628
Heilongjiang	0.0656705	0.0373973	0.0468773	0.0521281	0.151813	0.181035	0.218052	0.235979	0.240189
Jiangsu	0.410823	0.216577	0.239695	0.279134	0.664445	0.604091	0.613792	0.747122	1
Anhui	0.143507	0.0852387	0.0908635	0.106125	0.354413	0.401939	0.528042	0.699287	0.808674
Jiangxi	0.180438	0.0781459	0.081638	0.0911156	0.26729	0.268684	0.260725	0.289642	0.293252
Shandong	0.237601	0.173204	0.196655	0.224427	0.638476	0.61533	0.607597	0.669534	0.712554
Henan	0.0369885	0.0198641	0.0243263	0.027124	0.0929388	0.0976613	0.11301	0.123589	0.17464
Hubei	0.200675	0.0931705	0.103562	0.115765	0.406098	0.42005	0.423449	0.441701	0.459189
Hunan	0.18274	0.0858389	0.0864339	0.095364	0.328082	0.343808	0.385995	0.459904	0.598944
Sichuan	0.0861471	0.0409361	0.0563415	0.072798	0.258806	0.257065	0.246486	0.26358	0.327813

## Sheet: Green Enterprise
	2011	2012	2013	2014	2015	2016	2017	2018	2019	SUM	MAX
Hebei	0.164692	0.216823	0.205764	0.142251	0.0533295	0.042175	0.0423387	0.0495129	0.0542562	0.971142	0.471991
Inner Mongolia	0.0497311	0.0391861	0.0410915	0.0426838	0.0168868	0.0186867	0.0217889	0.0337088	0.0426855	0.306449
Liaoning	0.133049	0.0916211	0.132474	0.148545	0.0803632	0.0904614	0.095945	0.0966184	0.0948068	0.963884
Jilin	0.0656581	0.0517558	0.0469566	0.0507044	0.0300033	0.0308863	0.0386446	0.0482701	0.0560481	0.418927
Heilongjiang	0.0716988	0.0681427	0.0820096	0.0919924	0.0432065	0.0491483	0.0585648	0.0646892	0.0700581	0.59951
Jiangsu	0.460569	0.388687	0.392005	0.471991	0.20722	0.199732	0.198323	0.243694	0.330818	2.89304
Anhui	0.18398	0.186354	0.197688	0.239436	0.0853075	0.100894	0.1396	0.205054	0.26048	1.59879
Jiangxi	0.211324	0.155019	0.161953	0.170807	0.0733116	0.0830576	0.0826315	0.0985767	0.106041	1.14272
Shandong	0.332029	0.334745	0.385143	0.442219	0.167653	0.175498	0.182877	0.200798	0.214501	2.43546
Henan	0.0448425	0.0394765	0.0474161	0.0498897	0.0251668	0.0262606	0.0326665	0.0410374	0.063116	0.369872
Hubei	0.26792	0.234679	0.251988	0.266562	0.094196	0.102187	0.108673	0.117411	0.12866	1.57228
Hunan	0.231288	0.194395	0.180977	0.198401	0.0847478	0.0952083	0.10648	0.136208	0.187625	1.41533
Sichuan	0.136291	0.120765	0.135119	0.152803	0.0678904	0.0689983	0.0700354	0.0780049	0.100005	0.929913
Hebei	0.34893	0.459381	0.435949	0.301385	0.112988	0.0893555	0.0897023	0.104902	0.114952
Inner Mongolia	0.105365	0.083023	0.08706	0.0904335	0.0357778	0.0395912	0.0461638	0.0714184	0.0904371
Liaoning	0.281889	0.194116	0.280671	0.314719	0.170264	0.191659	0.203277	0.204704	0.200866
Jilin	0.139109	0.109654	0.0994862	0.107427	0.0635675	0.0654383	0.0818758	0.102269	0.118748
Heilongjiang	0.151907	0.144373	0.173752	0.194903	0.0915409	0.10413	0.12408	0.137056	0.148431
Jiangsu	0.975801	0.823506	0.830534	1	0.439034	0.423169	0.420185	0.516311	0.700898
Anhui	0.389796	0.394825	0.418839	0.50729	0.18074	0.213763	0.295768	0.434444	0.551874
Jiangxi	0.447729	0.328436	0.343128	0.361887	0.155324	0.175973	0.17507	0.208853	0.224668
Shandong	0.703465	0.709218	0.815996	0.936924	0.355203	0.371825	0.387459	0.425429	0.454459
Henan	0.0950071	0.0836382	0.10046	0.105701	0.0533204	0.055638	0.0692101	0.0869452	0.133723
Hubei	0.567639	0.497211	0.533883	0.564762	0.199572	0.216501	0.230243	0.248756	0.272589
Hunan	0.490026	0.411861	0.383433	0.42035	0.179554	0.201716	0.225598	0.288582	0.397518
Sichuan	0.288758	0.255864	0.286276	0.32374	0.143838	0.146186	0.148383	0.165268	0.21188

[truncated: 7 more sheets: grain yield, agricultural output per unit, Gross output value of agricultu, Disposable income of farmers, Indicator summary, entropy value, total summary]
