# Supplementary material for: Research on the impact of inclusive finance on agricultural green development: Empirical analysis of China’s main grain producing areas
Source: PLoS One. 2022 Sep 30;17(9):e0274453. doi: 10.1371/journal.pone.0274453 (PMC9524628; doi:10.1371/journal.pone.0274453)
Supplement: S1 Data — (ZIP) [file pone.0274453.s001.zip › data/Data on the development level of inclusive finance in 13 major grain producing areas in China from 2011 to 2009Microsoft Office Excel 97-2003 ╣ñ╫≈▒φ.xls]

## Sheet: data
region	Year	Number of banking institutions (number)	Number of bank employees (person)	Premium income (100 million yuan)	The balance of various deposits of financial institutions in RMB 100 million (in local and foreign currencies)	The balance of various loans of financial institutions in RMB 100 million (in local and foreign currencies)	Population (10,000 people)	area	GDP	Number of banking institutions/area	Number of bank employees/area	Number of banking institutions per 10,000 people	Number of bank employees per 10,000 people	Deposit/GDP	loan/GDP	insurance density	Insurance depth	x1	x2	x3	x4	x5	x6	x7	x8	Index of Financial Inclusion (IFI)
Hebei	2011	9985	151765	732.89	29749.5	18460.6	7232	187700	21384.7	0.0531966	0.808551	1.38067	20.9852	1.39116	0.863262	0.10134	0.0342717	0.0745865	0.0706738	0.0124561	0.0459541	0.0170398	0.0117832	0.0178095	0.0251233	0.282797
Hebei	2012	9985	159758	766.16	34257.2	21318	7262	187700	23077.5	0.0531966	0.851135	1.37497	21.9992	1.48444	0.923757	0.105503	0.0331994	0.0745865	0.0744282	0.0121974	0.0481979	0.0212919	0.0154828	0.0194583	0.02306	0.293835
Hebei	2013	10503	163917	837.59	39444.5	24423.2	7288	187700	24259.6	0.0559563	0.873292	1.44114	22.4914	1.62593	1.00674	0.114927	0.0345261	0.0787664	0.0763817	0.0151988	0.049287	0.0277413	0.0205578	0.0231913	0.0256129	0.315891
Hebei	2014	10895	165848	931.94	43764	28052.3	7323	187700	25208.9	0.0580448	0.88358	1.48778	22.6475	1.73605	1.11279	0.127262	0.0369687	0.0819296	0.0772887	0.0173145	0.0496327	0.0327609	0.0270432	0.028077	0.0303129	0.337279
Hebei	2015	11446	171202	1163.1	48927.6	32608.5	7345	187700	26398.4	0.0609803	0.912104	1.55834	23.3086	1.85343	1.23524	0.158353	0.0440595	0.0863758	0.0798035	0.020515	0.0510956	0.0381111	0.0345317	0.0403918	0.0439572	0.378811
Hebei	2016	11538	172740	1491.49	55928.9	37745.8	7375	187700	28474.1	0.0614704	0.920298	1.56447	23.4224	1.9642	1.32562	0.202236	0.0523806	0.0871182	0.0805259	0.0207933	0.0513473	0.0431602	0.0400587	0.0577736	0.0599688	0.414242
Hebei	2017	11689	181096	1713.89	60451.3	43315.3	7409	187700	30640.8	0.0622749	0.964816	1.57768	24.4427	1.9729	1.41365	0.231325	0.0559349	0.0883366	0.0844507	0.0213921	0.0536052	0.0435568	0.0454419	0.0692957	0.0668081	0.441394
Hebei	2018	11879	184554	1789.29	66245.2	48115.3	7426	187700	32494.6	0.0632872	0.983239	1.59965	24.8524	2.03865	1.48072	0.240949	0.0550642	0.0898698	0.086075	0.0223888	0.0545119	0.0465539	0.0495437	0.0731077	0.0651327	0.452596
Hebei	2019	11868	184440	1989.16	73216.3	53788.5	7447	187700	34978.6	0.0632286	0.982632	1.59366	24.767	2.09317	1.53775	0.267109	0.0568679	0.089781	0.0860214	0.0221172	0.0543229	0.0490391	0.0530317	0.0834692	0.0686034	0.465052
Inner Mongolia	2011	4688	85104	229.78	12132.5	9811.7	2470	1183000	9458.1	0.00396281	0.0719391	1.89798	34.4551	1.28276	1.03739	0.0930283	0.0242945	1.6644e-05	0.00573137	0.0359205	0.0757618	0.012099	0.0224317	0.0145174	0.00592498	0.0868847
Inner Mongolia	2012	5231	94950	247.74	13673	11392.5	2464	1183000	10470.1	0.00442181	0.080262	2.12297	38.5349	1.30591	1.0881	0.100544	0.0236617	0.000711853	0.00646515	0.046126	0.0847901	0.013154	0.0255331	0.0174942	0.00470723	0.0957126
Inner Mongolia	2013	4675	90974	274.69	15263.8	13056.7	2455	1183000	11392.4	0.00395182	0.0769011	1.90428	37.0566	1.33982	1.14609	0.11189	0.0241117	0	0.00616883	0.0362063	0.0815188	0.0146999	0.0290794	0.0219883	0.00557317	0.0992796
Inner Mongolia	2014	4683	94259	313.97	16290.6	15066	2449	1183000	12158.2	0.00395858	0.0796779	1.91221	38.4888	1.33988	1.23916	0.128203	0.0258237	1.02425e-05	0.00641365	0.0365661	0.084688	0.0147026	0.0347715	0.0284499	0.00886751	0.110636
Inner Mongolia	2015	4843	95809	395.48	18172.2	17264.3	2440	1183000	12949	0.00409383	0.0809882	1.98484	39.266	1.40336	1.33326	0.162082	0.0305414	0.000215092	0.00652916	0.0398604	0.0864079	0.0175962	0.0405256	0.0418689	0.0179453	0.132967
Inner Mongolia	2016	5874	101818	487.04	21245.7	19458.5	2436	1183000	13789.3	0.00496534	0.0860676	2.41133	41.7972	1.54074	1.41113	0.199934	0.0353201	0.00153509	0.00697699	0.0592057	0.0920093	0.0238578	0.0452878	0.0568619	0.0271407	0.159611
Inner Mongolia	2017	5818	99619	570.06	23092.7	21566.3	2433	1183000	14898.1	0.00491801	0.0842088	2.39129	40.9449	1.55005	1.44759	0.234303	0.0382639	0.0014634	0.00681311	0.0582965	0.0901233	0.0242822	0.0475176	0.0704752	0.0328052	0.172737
Inner Mongolia	2018	5543	98501	659.25	23342	22195.7	2422	1183000	16140.8	0.00468555	0.0832637	2.2886	40.6693	1.44615	1.37513	0.272192	0.0408437	0.00111131	0.00672979	0.053639	0.0895133	0.0195464	0.0430864	0.0854828	0.0377693	0.18045
Inner Mongolia	2019	5956	99116	729.82	23743.4	23178.1	2415	1183000	17212.5	0.00503466	0.0837836	2.46625	41.0418	1.37943	1.34659	0.302203	0.0424006	0.00164008	0.00677562	0.0616969	0.0903377	0.0165051	0.0413408	0.0973697	0.0407651	0.187411
Liaoning	2011	8737	155134	376.26	30832	22832	4379	145900	16354.9	0.0598835	1.06329	1.9952	35.4268	1.88518	1.39603	0.0859237	0.0230059	0.0847145	0.0931326	0.0403307	0.0779122	0.0395585	0.0443648	0.0117033	0.00344549	0.345408
Liaoning	2012	7833	154311	402.42	35303.5	26306.5	4375	145900	17848.6	0.0536875	1.05765	1.7904	35.2711	1.97794	1.47387	0.0919817	0.0225463	0.07533	0.0926352	0.031041	0.0775676	0.0437866	0.0491248	0.0141028	0.00256103	0.335812
Liaoning	2013	8838	173220	622.65	39418	29722	4365	145900	19208.8	0.0605757	1.18725	2.02474	39.6838	2.05208	1.54731	0.142646	0.0324148	0.085763	0.104061	0.0416705	0.0873326	0.0471659	0.0536162	0.0341705	0.0215503	0.4175
Liaoning	2014	9256	179698	557.7	42053	33024	4358	145900	20025.7	0.0634407	1.23165	2.12391	41.2341	2.09995	1.64908	0.127972	0.0278492	0.0901024	0.107976	0.0461686	0.0907631	0.049348	0.0598399	0.0283581	0.012765	0.415378
Liaoning	2015	9550	183825	708.01	47758	36283	4338	145900	20210.3	0.0654558	1.25994	2.20148	42.3755	2.36305	1.79527	0.163211	0.0350321	0.0931544	0.11047	0.0496869	0.0932891	0.0613406	0.0687802	0.0423162	0.0265865	0.460237
Liaoning	2016	9217	187138	837.76	51692.5	38685.6	4327	145900	20392.5	0.0631734	1.28265	2.13011	43.2489	2.53488	1.89705	0.193612	0.0410818	0.0896975	0.112472	0.04645	0.0952218	0.0691728	0.0750044	0.0543578	0.0382274	0.48506
Liaoning	2017	9393	182637	946	54249	41278.7	4312	145900	21693	0.0643797	1.2518	2.17834	42.3555	2.50076	1.90286	0.219388	0.0436085	0.0915246	0.109752	0.0486375	0.0932448	0.0676176	0.0753596	0.0645673	0.0430894	0.500432
Liaoning	2018	9645	181902	852.57	57611.3	44985	4291	145900	23510.5	0.0661069	1.24676	2.24773	42.3915	2.45045	1.9134	0.198688	0.0362634	0.0941406	0.109308	0.0517849	0.0933245	0.0653244	0.0760043	0.0563683	0.0289557	0.481661
Liaoning	2019	9962	182932	918.72	62697	49583	4277	145900	24855.3	0.0682796	1.25382	2.3292	42.7711	2.52248	1.99487	0.214805	0.0369627	0.0974314	0.10993	0.0554805	0.0941645	0.0686077	0.0809863	0.062752	0.0303014	0.4969
Jilin	2011	4655	86789	223.36	10962	8240.9	2725	187400	7734.6	0.0248399	0.463122	1.70826	31.8492	1.41727	1.06546	0.081967	0.028878	0.0316373	0.0402195	0.0273151	0.0699951	0.0182299	0.0241485	0.010136	0.0147447	0.187129
Jilin	2012	4688	88760	232.54	12812.1	9270.5	2698	187400	8678	0.025016	0.473639	1.73758	32.8984	1.47639	1.06828	0.0861898	0.0267965	0.031904	0.0411468	0.0286453	0.0723171	0.0209248	0.0243208	0.0118087	0.0107393	0.189904
Jilin	2013	4728	89310	266.44	14885.9	10805.2	2668	187400	9427.9	0.0252295	0.476574	1.77211	33.4745	1.57892	1.14609	0.0998651	0.0282608	0.0322273	0.0414055	0.0302116	0.0735919	0.0255984	0.0290794	0.0172253	0.013557	0.203593
Jilin	2014	4837	94667	330	16526.3	12695.3	2642	187400	9966.5	0.0258111	0.50516	1.83081	35.8316	1.65818	1.2738	0.124905	0.0331109	0.0331082	0.0439257	0.032874	0.0788079	0.0292114	0.0368894	0.0271436	0.0228897	0.232581
Jilin	2015	4998	97490	431.32	18683.8	15308.8	2613	187400	10018	0.0266702	0.520224	1.91274	37.3096	1.86502	1.52813	0.165067	0.0430545	0.0344095	0.0452538	0.0365904	0.0820786	0.0386395	0.0524433	0.0430513	0.0420233	0.274708
Jilin	2016	5080	105958	557.12	21154.7	17210.5	2567	187400	10427	0.0271078	0.565411	1.97896	41.277	2.02884	1.65057	0.217032	0.0534305	0.0350722	0.0492377	0.039594	0.0908581	0.0461065	0.059931	0.063634	0.0619891	0.316748
Jilin	2017	5102	115429	641.39	21696.9	18010.3	2526	187400	10922	0.0272252	0.61595	2.01979	45.6964	1.98653	1.649	0.253915	0.0587246	0.03525	0.0536934	0.0414461	0.100638	0.044178	0.0598347	0.0782434	0.0721761	0.34047
Jilin	2018	5073	98833	629.89	22056.3	18993.3	2484	187400	11253.8	0.0270704	0.527391	2.04227	39.7878	1.9599	1.68773	0.253579	0.0559713	0.0350156	0.0458857	0.0424656	0.0875628	0.042964	0.0622032	0.0781101	0.0668782	0.324226
Jilin	2019	5258	98397	679.37	24153.8	20884.4	2448	187400	11726.8	0.0280576	0.525064	2.14788	40.1949	2.05971	1.78091	0.27752	0.0579331	0.0365109	0.0456806	0.0472557	0.0884634	0.0475136	0.067902	0.0875932	0.0706531	0.337084
Heilongjiang	2011	6164	109252	317.79	14416.4	8761.1	3782	454800	9935	0.0135532	0.24022	1.62983	28.8874	1.45107	0.881842	0.084027	0.0319869	0.0145423	0.0205676	0.0237576	0.0634409	0.0197708	0.0129195	0.010952	0.0207269	0.130374
Heilongjiang	2012	6484	113943	344.15	16540.7	10259.9	3724	454800	11015.8	0.0142568	0.250534	1.74114	30.5969	1.50154	0.93138	0.0924141	0.0312415	0.015608	0.021477	0.0288066	0.067224	0.0220714	0.015949	0.014274	0.0192925	0.140694
Heilongjiang	2013	6470	121415	384.32	18293.4	11782.5	3666	454800	11849.1	0.014226	0.266964	1.76487	33.1192	1.54386	0.994379	0.104834	0.0324345	0.0155614	0.0229254	0.0298829	0.0728056	0.0240005	0.0198017	0.0191933	0.0215882	0.153688
Heilongjiang	2014	6570	124305	507.09	19423.2	13791.5	3608	454800	12170.8	0.0144459	0.273318	1.82095	34.4526	1.59589	1.13316	0.140546	0.0416645	0.0158944	0.0234857	0.0324269	0.0757563	0.0263717	0.028289	0.0333387	0.0393486	0.18559
Heilongjiang	2015	6633	123964	591.77	21429.8	16644.9	3529	454800	11690	0.0145844	0.272568	1.87957	35.1272	1.83317	1.42386	0.167688	0.0506219	0.0161042	0.0234196	0.0350856	0.0772492	0.0371877	0.0460664	0.0440893	0.0565847	0.214568
Heilongjiang	2016	6557	124464	685.53	22394.8	18086.2	3463	454800	11895	0.0144173	0.273668	1.89344	35.9411	1.88271	1.52049	0.197958	0.0576318	0.0158511	0.0235165	0.035715	0.0790502	0.0394456	0.0519758	0.0560793	0.0700733	0.232171
Heilongjiang	2017	6627	122092	931.44	23796	19466.1	3399	454800	12313	0.0145712	0.268452	1.94969	35.92	1.93259	1.58094	0.274034	0.0756469	0.0160843	0.0230567	0.0382663	0.0790035	0.0417194	0.0556726	0.086212	0.104738	0.26049
Heilongjiang	2018	6557	117436	898.72	25486.6	20326	3327	454800	12846.5	0.0144173	0.258215	1.97084	35.2979	1.98393	1.58222	0.270129	0.0699584	0.0158511	0.0221541	0.0392258	0.0776268	0.0440597	0.055751	0.0846656	0.0937923	0.257509
Heilongjiang	2019	6506	114695	952.16	27868.3	21506.6	3255	454800	13544.4	0.0143052	0.252188	1.99877	35.2366	2.05755	1.58786	0.292522	0.0702992	0.0156813	0.0216228	0.0404925	0.0774911	0.0474153	0.0560959	0.0935353	0.0944481	0.262359
Jiangsu	2011	11711	193101	1200.02	67638.8	50283.5	8023	102600	48839.2	0.114142	1.88208	1.45968	24.0684	1.38493	1.02957	0.149572	0.0245708	0.166895	0.16532	0.0160399	0.052777	0.0167559	0.0219539	0.036914	0.00645668	0.495515
Jiangsu	2012	12078	206117	1301.28	78109	57652.8	8120	102600	53701.9	0.117719	2.00894	1.48744	25.3839	1.45449	1.07357	0.160256	0.0242315	0.172313	0.176504	0.0172991	0.0556879	0.0199267	0.0246446	0.0411457	0.0058038	0.518429
Jiangsu	2013	12390	217489	1446.08	88302.1	64908.2	8192	102600	59349.4	0.12076	2.11978	1.51245	26.549	1.48783	1.09366	0.176523	0.0243655	0.176919	0.186276	0.0184336	0.0582662	0.0214465	0.0258733	0.0475891	0.00606163	0.540681
Jiangsu	2014	12759	228567	1683.76	96939	72490	8281	102600	64830.5	0.124357	2.22775	1.54076	27.6014	1.49527	1.11815	0.203328	0.0259717	0.182366	0.195796	0.0197175	0.0605951	0.0217854	0.0273707	0.0582062	0.0091523	0.571318
Jiangsu	2015	13381	245505	1989.92	111330	81169.7	8315	102600	71255.9	0.130419	2.39284	1.60926	29.5256	1.5624	1.13913	0.239317	0.0279264	0.191548	0.21035	0.0228248	0.0648532	0.0248451	0.0286539	0.0724611	0.0129135	0.612852
Jiangsu	2016	13228	242062	2679.68	125577	92957	8381	102600	77350.9	0.128928	2.35928	1.57833	28.8822	1.62347	1.20176	0.319733	0.0346432	0.18929	0.207392	0.0214219	0.0634295	0.0276291	0.0324838	0.104313	0.0258381	0.673406
Jiangsu	2017	14297	257743	3449.27	134776	104007	8423	102600	85869.8	0.139347	2.51212	1.69738	30.5999	1.56954	1.21122	0.409506	0.0401686	0.205071	0.220866	0.0268216	0.0672306	0.0251709	0.0330626	0.139872	0.0364702	0.726143
Jiangsu	2018	12965	262125	3317.26	144227	117808	8446	102600	93207.6	0.126365	2.55482	1.53505	31.0354	1.54738	1.26393	0.392761	0.03559	0.185407	0.224632	0.0194585	0.0681943	0.0241606	0.036286	0.133239	0.02766	0.701267
Jiangsu	2019	13528	261653	3750.21	157140	135140	8469	102600	98656.8	0.131852	2.55022	1.59736	30.8954	1.59279	1.3698	0.442816	0.0380127	0.193718	0.224226	0.0222847	0.0678845	0.0262307	0.0427602	0.153065	0.0323218	0.727459
Anhui	2011	7690	102144	432.3	19547.3	14146.4	5972	139700	16284.9	0.0550465	0.731167	1.28768	17.1038	1.20033	0.868682	0.0723878	0.0265461	0.0773885	0.0638513	0.00823807	0.0373649	0.00834163	0.0121147	0.00634181	0.0102575	0.239969
Anhui	2012	6612	105038	453.61	23211.5	16795.2	5978	139700	18341.7	0.04733	0.751883	1.10606	17.5708	1.2655	0.915684	0.0758799	0.0247311	0.0657009	0.0656777	0	0.0383982	0.0113123	0.0149891	0.007725	0.00676502	0.227602
Anhui	2013	7664	114565	483.01	26938.2	19688.2	5988	139700	20584	0.0548604	0.820079	1.27989	19.1324	1.3087	0.956481	0.080663	0.0234653	0.0771066	0.0716902	0.00788506	0.041854	0.013281	0.017484	0.00961954	0.0043294	0.257373
Anhui	2014	7948	116410	572.29	30088.8	22754.7	5997	139700	22519.7	0.0568933	0.833286	1.32533	19.4114	1.33611	1.01043	0.0954294	0.0254129	0.0801857	0.0728545	0.00994599	0.0424713	0.0145306	0.0207835	0.0154684	0.00807692	0.276881
Anhui	2015	8700	125881	698.92	34826.2	26144.4	6011	139700	23831.2	0.0622763	0.901081	1.44735	20.9418	1.46137	1.09706	0.116273	0.0293279	0.0883387	0.0788316	0.0154805	0.0458579	0.0202403	0.0260814	0.0237246	0.0156104	0.321307
Anhui	2016	8434	121726	873.7	41324.3	30774.5	6033	139700	26307.7	0.0603722	0.871339	1.39798	20.1767	1.57081	1.16979	0.14482	0.0332108	0.0854548	0.0762094	0.0132412	0.0441649	0.0252286	0.0305289	0.0350317	0.0230819	0.336739
Anhui	2017	8471	123011	1107.36	46146.9	35162	6057	139700	29676.2	0.0606371	0.880537	1.39855	20.3089	1.55501	1.18486	0.182823	0.0373148	0.085856	0.0770204	0.0132671	0.0444574	0.0245086	0.0314503	0.0500844	0.0309788	0.361748
Anhui	2018	8483	122825	1209.73	51199.2	39452.7	6076	139700	34010.9	0.060723	0.879205	1.39615	20.2148	1.50537	1.16	0.1991	0.0355689	0.0859861	0.076903	0.0131583	0.0442492	0.022246	0.0299303	0.0565314	0.0276194	0.363715
Anhui	2019	8612	122300	1348.65	54800	44900	6092	139700	36845.5	0.0616464	0.875447	1.41366	20.0755	1.48729	1.2186	0.22138	0.0366028	0.0873847	0.0765717	0.0139524	0.043941	0.0214218	0.033514	0.0653566	0.0296089	0.376645
Jiangxi	2011	6285	84729	252.23	14322.1	9301.9	4474	167000	11584.5	0.0376347	0.507359	1.40478	18.9381	1.23632	0.802961	0.0563768	0.0217731	0.0510164	0.0441196	0.0135499	0.041424	0.0099818	0.00809549	0	0.00107313	0.168854
Jiangxi	2012	6345	88330	271.72	16839	11080.1	4475	167000	12807.7	0.037994	0.528922	1.41788	19.7385	1.31476	0.865112	0.0607196	0.0212154	0.0515606	0.0460207	0.0141438	0.0431953	0.0135573	0.0118964	0.00172011	0	0.17825
Jiangxi	2013	6475	92834	317.95	19582.7	13111.7	4476	167000	14300.2	0.0387725	0.555892	1.4466	20.7404	1.3694	0.916889	0.0710344	0.022234	0.0527396	0.0483985	0.0154469	0.0454123	0.0160481	0.0150628	0.00580574	0.00196	0.193999
Jiangxi	2014	6743	97136	400.37	21754.9	15696.8	4480	167000	15667.8	0.0403772	0.581653	1.50513	21.6821	1.38851	1.00185	0.0893683	0.0255537	0.0551702	0.0506696	0.0181017	0.0474963	0.0169191	0.0202587	0.0130676	0.00834789	0.21927
Jiangxi	2015	7040	101976	508.43	25043	18561.1	4485	167000	16780.9	0.0421557	0.610635	1.56968	22.7371	1.49235	1.10608	0.113362	0.0302981	0.0578639	0.0532248	0.0210293	0.0498309	0.0216523	0.026633	0.0225715	0.0174773	0.252045
Jiangxi	2016	7140	106706	608.72	29105.2	21847.4	4496	167000	18388.6	0.0427545	0.638958	1.58808	23.7335	1.58279	1.1881	0.135391	0.0331031	0.0587708	0.0557219	0.021864	0.0520359	0.0257746	0.0316484	0.031297	0.0228747	0.276204
Jiangxi	2017	7195	104453	727.29	32535.7	25900.4	4511	167000	20210.8	0.0430838	0.625467	1.59499	23.1552	1.60982	1.28151	0.161226	0.0359852	0.0592697	0.0545325	0.0221775	0.050756	0.0270067	0.0373614	0.0415298	0.0284205	0.292466
Jiangxi	2018	7165	104161	754.02	35290.7	30567.1	4513	167000	22716.5	0.0429042	0.623719	1.58764	23.0802	1.55353	1.34559	0.167077	0.0331926	0.0589976	0.0543783	0.0218439	0.0505901	0.0244409	0.04128	0.0438476	0.0230469	0.29057
Jiangxi	2019	7142	102922	835.19	39000	36000	4516	167000	24667.3	0.0427665	0.616299	1.58149	22.7905	1.58104	1.45942	0.18494	0.0338582	0.058789	0.0537242	0.021565	0.0499491	0.025695	0.0482413	0.0509229	0.0243276	0.299645
Shandong	2011	13565	205989	890.31	46986.5	37521.9	9665	153800	39064.9	0.088199	1.33933	1.40352	21.3129	1.20278	0.960502	0.0921169	0.0227905	0.127601	0.117469	0.0134925	0.0466792	0.0084532	0.0177299	0.0141563	0.00303098	0.371857
Shandong	2012	13698	215113	967.75	55386.4	42899.9	9708	153800	42957.3	0.0890637	1.39865	1.411	22.1583	1.28934	0.998664	0.0996858	0.0225282	0.128911	0.1227	0.013832	0.0485501	0.0123986	0.0200637	0.0171543	0.00252616	0.38775
Shandong	2013	14217	227637	1280.43	63357.9	47952.1	9746	153800	47344.3	0.0924382	1.48008	1.45875	23.357	1.33824	1.01284	0.13138	0.0270451	0.134022	0.129879	0.0159979	0.0512026	0.0146276	0.0209305	0.0297082	0.0112177	0.431983
Shandong	2014	14365	240604	1251.79	69151.9	53662.2	9808	153800	50774.8	0.0934005	1.5644	1.46462	24.5314	1.36193	1.05687	0.127629	0.0246538	0.13548	0.137312	0.0162641	0.0538015	0.0157077	0.0236231	0.0282226	0.00661625	0.437885
Shandong	2015	14618	221424	1543.49	76795.5	59063.3	9866	153800	55288.8	0.0950455	1.43969	1.48165	22.4431	1.38899	1.06827	0.156445	0.0279169	0.137971	0.126317	0.0170367	0.0491803	0.0169409	0.0243204	0.0396363	0.0128952	0.44992
Shandong	2016	15328	248782	1963.32	85683.5	65243.5	9973	153800	58762.5	0.0996619	1.61757	1.53695	24.9456	1.45813	1.11029	0.196864	0.0334111	0.144963	0.142	0.0195448	0.054718	0.0200926	0.0268903	0.0556456	0.0234673	0.515284
Shandong	2017	15380	248274	2341.09	91018.7	70873.9	10033	153800	63012.1	0.1	1.61427	1.53294	24.7457	1.44446	1.12477	0.233339	0.037153	0.145475	0.141709	0.019363	0.0542758	0.0194696	0.0277755	0.0700932	0.0306676	0.541155
Shandong	2018	15320	246636	2519.83	96412.7	77810.5	10077	153800	66648.9	0.0996099	1.60362	1.52029	24.4751	1.44658	1.16747	0.250058	0.0378075	0.144884	0.14077	0.0187893	0.053677	0.0195659	0.0303869	0.0767153	0.031927	0.549745
Shandong	2019	15290	241900	2750.99	104739	86325.6	10106	153800	70540.5	0.0994148	1.57282	1.51296	23.9363	1.48481	1.22377	0.272214	0.0389987	0.144589	0.138055	0.0184568	0.0524845	0.0213084	0.0338302	0.0854911	0.0342191	0.560509
Henan	2011	11854	166376	839.82	26774.8	17648.9	9461	167000	26318.7	0.070982	0.996263	1.25293	17.5855	1.01733	0.670584	0.0887665	0.0319096	0.101525	0.0872233	0.00666219	0.0384307	0	0	0.0128293	0.0205781	0.299902
Henan	2012	11948	183289	841.13	31970.4	20301.7	9532	167000	28961.9	0.0715449	1.09754	1.25346	19.2288	1.10388	0.70098	0.0882428	0.0290426	0.102377	0.0961521	0.00668618	0.0420673	0.00394502	0.00185884	0.0126218	0.0150614	0.313179
Henan	2013	12155	191308	916.52	37591.1	23511.4	9573	167000	31632.5	0.0727844	1.14556	1.26972	19.9841	1.18837	0.743267	0.0957401	0.028974	0.104254	0.100386	0.00742348	0.0437387	0.00779632	0.00444493	0.0155915	0.0149293	0.329725
Henan	2014	12168	184359	1036.08	41931.1	27583.4	9645	167000	34574.8	0.0728623	1.10395	1.26159	19.1145	1.21276	0.797789	0.107421	0.0299663	0.104372	0.096717	0.00705469	0.0418143	0.0089083	0.00777921	0.0202184	0.0168388	0.334943
Henan	2015	12743	197914	1248.76	48282.1	31798.6	9701	167000	37084.1	0.0763054	1.18511	1.31358	20.4014	1.30196	0.857473	0.128725	0.0336737	0.109587	0.103873	0.00941287	0.0446621	0.0129741	0.0114292	0.0286565	0.0239727	0.374399
Henan	2016	12982	202458	1551.82	54979.7	37139.6	9778	167000	40249.3	0.0777365	1.21232	1.32767	20.7055	1.36598	0.922739	0.158705	0.0385552	0.111755	0.106272	0.0100524	0.045335	0.0158921	0.0154205	0.0405314	0.0333657	0.407996
Henan	2017	13071	254935	2019.92	60037.6	42546.8	9829	167000	44824.9	0.0782695	1.52656	1.32984	25.937	1.33938	0.949178	0.205506	0.0450625	0.112562	0.133976	0.0101506	0.056912	0.0146797	0.0170374	0.0590689	0.0458871	0.482846
Henan	2018	13047	202058	2261.74	64983	48870.6	9864	167000	49935.9	0.0781257	1.20993	1.32269	20.4844	1.30133	0.978667	0.229292	0.0452929	0.112344	0.106061	0.00982621	0.0448458	0.0129452	0.0188408	0.0684904	0.0463305	0.449935
Henan	2019	13054	196681	2430.84	71000	57000	9901	167000	53717.8	0.0781677	1.17773	1.31845	19.8648	1.32172	1.0611	0.245515	0.045252	0.112408	0.103222	0.00963407	0.0434746	0.0138748	0.023882	0.0749159	0.0462519	0.455318
Hubei	2011	6953	112492	501.82	24148.3	16395.4	5760	185900	19942.5	0.0374018	0.605121	1.20712	19.5299	1.2109	0.822134	0.0871215	0.0251633	0.0506637	0.0527387	0.00458407	0.0427335	0.00882313	0.009268	0.0121777	0.00759679	0.197241
Hubei	2012	7035	116980	533.31	28257.9	19032.2	5781	185900	22590.9	0.0378429	0.629263	1.21692	20.2353	1.25085	0.842472	0.0922522	0.0236073	0.0513317	0.0548671	0.00502856	0.0442945	0.0106444	0.0105118	0.0142099	0.00460261	0.203541
Hubei	2013	7323	122795	587.4	32902.8	21902.6	5798	185900	25378	0.0393921	0.660543	1.26302	21.1789	1.29651	0.863055	0.101311	0.023146	0.0536782	0.0576249	0.00711979	0.0463826	0.0127255	0.0117705	0.017798	0.00371504	0.217391
Hubei	2014	7414	125762	700.23	36494.8	25289.8	5816	185900	28242.1	0.0398817	0.676503	1.27476	21.6235	1.29221	0.895465	0.120397	0.0247938	0.0544196	0.059032	0.0076522	0.0473664	0.0125297	0.0137526	0.0253579	0.00688578	0.233177
Hubei	2015	7493	129373	843.63	41345.9	29514.6	5850	185900	30344	0.0403066	0.695928	1.28085	22.115	1.36257	0.972666	0.14421	0.0278022	0.0550633	0.0607446	0.00792868	0.0484543	0.0157368	0.0184738	0.0347901	0.0126745	0.256175
Hubei	2016	7690	1288.46	1047.79	47284.9	34530.7	5885	185900	33353	0.0413663	0.00693093	1.30671	0.21894	1.41771	1.03531	0.178044	0.0314152	0.0566683	0	0.00910153	0	0.0182502	0.0223048	0.0481914	0.0196267	0.151167
Hubei	2017	7885	128264	1347.28	52000	40000	5904	185900	37235	0.0424153	0.689962	1.33554	21.7249	1.39654	1.07426	0.228198	0.0361832	0.0582571	0.0602186	0.0104089	0.047591	0.0172849	0.0246866	0.0680569	0.0288014	0.307969
Hubei	2018	7782	128637	1471.4	56076.4	45805.7	5917	185900	42022	0.0418612	0.691969	1.31519	21.7402	1.33445	1.09004	0.248673	0.035015	0.0574179	0.0603955	0.00948624	0.0476249	0.0144552	0.0256518	0.0761671	0.0265535	0.310308
Hubei	2019	7919	125766	1728.57	61000	62000	5927	185900	45429	0.0425982	0.676525	1.33609	21.2192	1.34275	1.36477	0.291643	0.0380499	0.0585341	0.0590339	0.010434	0.0464718	0.0148335	0.0424527	0.0931871	0.0323934	0.332969
Hunan	2011	9085	109713	443.53	19444.1	13462.5	6581	211800	18915	0.0428942	0.518003	1.38049	16.6712	1.02797	0.711737	0.0673955	0.0234486	0.0589825	0.045058	0.012448	0.0364075	0.000485111	0.00251669	0.00436441	0.00429722	0.176472
Hunan	2012	9164	112866	465.11	23147.2	15648.6	6590	211800	21207.2	0.0432672	0.53289	1.39059	17.1269	1.09148	0.737891	0.0705781	0.0219317	0.0595474	0.0463705	0.0129062	0.0374159	0.00337983	0.00411614	0.00562502	0.0013784	0.18137
Hunan	2013	9164	116840	508.57	26876	18141.1	6600	211800	23545.2	0.0432672	0.551653	1.38848	17.703	1.14146	0.77048	0.0770561	0.0215997	0.0595474	0.0480247	0.0128106	0.0386909	0.00565828	0.00610911	0.00819087	0.000739611	0.189241
Hunan	2014	9404	119787	587.73	30255.6	20783.1	6611	211800	25881.3	0.0444004	0.565567	1.42248	18.1193	1.16901	0.803016	0.0889018	0.0227087	0.0612637	0.0492514	0.0143525	0.0396121	0.00691402	0.00809886	0.0128829	0.00287346	0.203215
Hunan	2015	9532	128137	712.18	36220.6	24221.9	6615	211800	28538.6	0.0450047	0.604991	1.44097	19.3707	1.26918	0.848741	0.107661	0.024955	0.0621791	0.0527272	0.0151912	0.0423812	0.0114798	0.0108952	0.0203134	0.00719584	0.227143
Hunan	2016	9726	133101	884.98	41996.7	27532.3	6625	211800	30853.5	0.0459207	0.628428	1.46808	20.0907	1.36117	0.892356	0.133582	0.0286833	0.0635664	0.0547935	0.0164208	0.0439746	0.0156727	0.0135624	0.0305803	0.01437	0.253956
Hunan	2017	9821	133548	1109.7	46729.3	31850	6633	211800	33828.1	0.0463692	0.630538	1.48063	20.1339	1.38138	0.941524	0.1673	0.0328041	0.0642457	0.0549796	0.0169901	0.0440701	0.0165939	0.0165693	0.0439357	0.0222993	0.277558
Hunan	2018	9819	135247	1255.14	48994.6	36460.5	6635	211800	36329.7	0.0463598	0.63856	1.47988	20.3839	1.34861	1.0036	0.18917	0.0345486	0.0642314	0.0556868	0.0169562	0.0446234	0.0151003	0.0203656	0.0525981	0.0256561	0.291183
Hunan	2019	9829	135289	1396.12	52660.4	42415.4	6640	211800	39894.1	0.046407	0.638758	1.48027	20.3748	1.32	1.0632	0.210259	0.0349957	0.0643029	0.0557043	0.016974	0.0446034	0.0137965	0.0240104	0.0609515	0.0265163	0.300775
Sichuan	2011	12934	196658	778.7	34971.2	22514.2	8064	481400	21050.9	0.0268675	0.408513	1.60392	24.3872	1.66127	1.06951	0.096565	0.0369913	0.0347082	0.0354049	0.0225825	0.0534823	0.029352	0.0243964	0.0159182	0.0303564	0.19872
Sichuan	2012	13218	207560	819.53	41576.8	26163.3	8085	481400	23922.4	0.0274574	0.431159	1.63488	25.6722	1.73799	1.09367	0.101364	0.0342579	0.0356018	0.0374015	0.0239868	0.0563261	0.0328489	0.025874	0.0178191	0.0250966	0.205152
Sichuan	2013	13431	217813	914.68	48122	30298.8	8109	481400	26518	0.0278999	0.452457	1.65631	26.8606	1.81469	1.14258	0.112798	0.0344928	0.0362719	0.0392793	0.0249588	0.0589559	0.0363454	0.0288647	0.022348	0.0255487	0.217917
Sichuan	2014	13751	225745	1060.63	53935.8	34750.7	8139	481400	28891.3	0.0285646	0.468934	1.68952	27.7362	1.86685	1.20281	0.130315	0.0367111	0.0372787	0.0407319	0.0264652	0.0608935	0.0387228	0.0325482	0.0292861	0.0298171	0.235274
Sichuan	2015	14015	226284	1267.3	60117.7	38704	8196	481400	30342	0.029113	0.470054	1.70998	27.6091	1.98134	1.27559	0.154624	0.0417672	0.0381093	0.0408307	0.0273933	0.0606122	0.0439413	0.0369991	0.038915	0.0395463	0.255795
Sichuan	2016	14183	229076	1703.52	66892.4	43543	8251	481400	33138.5	0.029462	0.475854	1.71894	27.7634	2.01857	1.31397	0.206462	0.0514061	0.0386379	0.041342	0.0277998	0.0609537	0.0456385	0.0393462	0.0594476	0.0580936	0.287564
Sichuan	2017	14249	231058	1937.64	73079.4	49144.1	8289	481400	37905.1	0.0295991	0.479971	1.71903	27.8753	1.92796	1.2965	0.23376	0.0511182	0.0388456	0.041705	0.0278036	0.0612012	0.0415082	0.038278	0.0702602	0.0575397	0.295801
Sichuan	2018	14225	262911	1956.52	77391	55390.9	8321	481400	42902.1	0.0295492	0.546138	1.70953	31.5961	1.8039	1.2911	0.23513	0.0456043	0.03877	0.0475385	0.0273729	0.0694351	0.0358533	0.0379475	0.0708028	0.0469297	0.301561
Sichuan	2019	14148	235458	2148.66	83000	62000	8351	481400	46363.8	0.0293893	0.489111	1.69417	28.1952	1.79019	1.33725	0.257294	0.0463435	0.0385278	0.0425108	0.0266761	0.0619092	0.0352285	0.0407699	0.0795815	0.0483521	0.298095
									均值	0.0519915	0.849236	1.62498	27.157	1.56983	1.17599	0.166988	0.035294
									方差	0.0322659	0.577309	0.303402	8.27087	0.328622	0.288219	0.0773518	0.011187
									变异系数	0.6206	0.679798	0.186712	0.304558	0.209336	0.245087	0.463218	0.316967
									权重	0.205071	0.224632	0.0616969	0.100638	0.0691728	0.0809863	0.153065	0.104738
