# Supplementary material for: Research on the impact of inclusive finance on agricultural green development: Empirical analysis of China’s main grain producing areas
Source: PLoS One. 2022 Sep 30;17(9):e0274453. doi: 10.1371/journal.pone.0274453 (PMC9524628; doi:10.1371/journal.pone.0274453)
Supplement: S1 Data — (ZIP) [file pone.0274453.s001.zip › data/variable dataXLS ╣ñ╫≈▒φ.xls]

## Sheet: data
year	region	Agricultural green development index（AGI）	Index of Financial Inclusion （IFI）	Logarithm of real GDP per capita(lnGDP)	Industrial structure (IS)	Proportion of environmental protection expenditure to fiscal expenditure(EF)
2011	Hebei	0.390252	0.282797	1.16537	0.110247	0.0298186
2012	Hebei	0.416584	0.293835	1.26776	0.109652	0.0313597
2013	Hebei	0.434179	0.315891	1.336	0.110463	0.0389742
2014	Hebei	0.427867	0.337279	1.37384	0.107565	0.0413551
2015	Hebei	0.425704	0.378811	1.39173	0.104022	0.0501972
2016	Hebei	0.407922	0.414242	1.45495	0.0961165	0.0434414
2017	Hebei	0.423853	0.441394	1.50729	0.0920147	0.053237
2018	Hebei	0.454216	0.452596	1.5551	0.0927124	0.0561142
2019	Hebei	0.474126	0.465052	1.52096	0.100226	0.0604763
2011	Inner Mongolia	0.416696	0.0868847	1.70573	0.0912055	0.0393248
2012	Inner Mongolia	0.405928	0.0957126	1.83181	0.091508	0.0384093
2013	Inner Mongolia	0.415869	0.0992796	1.89963	0.0935714	0.035836
2014	Inner Mongolia	0.419305	0.110636	1.96597	0.0921768	0.0367914
2015	Inner Mongolia	0.412417	0.132967	1.97803	0.0914224	0.0412066
2016	Inner Mongolia	0.423831	0.159611	1.99518	0.091052	0.0353202
2017	Inner Mongolia	0.423502	0.172737	1.8726	0.102496	0.0317157
2018	Inner Mongolia	0.458088	0.18045	1.94765	0.10126	0.0336793
2019	Inner Mongolia	0.483818	0.187411	1.94022	0.108253	0.0302848
2011	Liaoning	0.442874	0.345408	2.14638	0.0761876	0.0189971
2012	Liaoning	0.448654	0.335812	2.28331	0.0752341	0.0204603
2013	Liaoning	0.473613	0.4175	2.38186	0.0725162	0.0208931
2014	Liaoning	0.472956	0.415378	2.4418	0.069935	0.0208838
2015	Liaoning	0.489595	0.460237	2.44992	0.0716348	0.0260598
2016	Liaoning	0.481316	0.48506	2.19597	0.0827621	0.0190586
2017	Liaoning	0.494059	0.500432	2.2501	0.0812628	0.0218325
2018	Liaoning	0.505284	0.481661	2.32212	0.0798172	0.0176499
2019	Liaoning	0.531776	0.4969	2.30983	0.0874367	0.022581
2011	Jilin	0.438464	0.187129	1.30475	0.104638	0.0465178
2012	Jilin	0.446918	0.189904	1.46263	0.0946543	0.0460707
2013	Jilin	0.456177	0.203593	1.5586	0.0916421	0.0462072
2014	Jilin	0.458607	0.232581	1.63356	0.0905736	0.0481593
2015	Jilin	0.458765	0.274708	1.6662	0.0903213	0.0365857
2016	Jilin	0.441685	0.316748	1.73445	0.0859861	0.0340594
2017	Jilin	0.447596	0.34047	1.76183	0.0732977	0.0308987
2018	Jilin	0.458973	0.324226	1.78236	0.076997	0.0318742
2019	Jilin	0.48155	0.337084	1.53705	0.109774	0.0376187
2011	Heilongjiang	0.456436	0.130374	1.14563	0.134756	0.0330234
2012	Heilongjiang	0.465246	0.140694	1.27048	0.15481	0.033063
2013	Heilongjiang	0.487651	0.153688	1.35017	0.175691	0.0343555
2014	Heilongjiang	0.500975	0.18559	1.41263	0.17893	0.0324877
2015	Heilongjiang	0.50395	0.214568	1.44166	0.17981	0.0386802
2016	Heilongjiang	0.522927	0.232171	1.47644	0.178811	0.0268348
2017	Heilongjiang	0.497158	0.26049	1.53009	0.186465	0.0416282
2018	Heilongjiang	0.562779	0.257509	1.57306	0.183429	0.0329481
2019	Heilongjiang	0.613176	0.262359	1.40319	0.233841	0.0421146
2011	Jiangsu	0.471793	0.495515	1.76011	0.05923	0.0273831
2012	Jiangsu	0.463167	0.518429	1.87006	0.0599613	0.027581
2013	Jiangsu	0.481234	0.540681	1.96433	0.0576955	0.0293878
2014	Jiangsu	0.51556	0.571318	2.04002	0.0554232	0.0280651
2015	Jiangsu	0.501224	0.612852	2.11524	0.0563706	0.0318397
2016	Jiangsu	0.52324	0.673406	2.20013	0.0522017	0.0285625
2017	Jiangsu	0.53971	0.726143	2.30501	0.0471086	0.027502
2018	Jiangsu	0.577444	0.701267	2.37181	0.044729	0.0272781
2019	Jiangsu	0.626961	0.727459	2.43454	0.0431309	0.0296472
2011	Anhui	0.350838	0.239969	0.886325	0.122086	0.0248139
2012	Anhui	0.358245	0.227602	1.03478	0.117278	0.0241151
2013	Anhui	0.370969	0.257373	1.14296	0.113015	0.0249259
2014	Anhui	0.396502	0.276881	1.23016	0.110079	0.0224609
2015	Anhui	0.386648	0.321307	1.28479	0.107977	0.023827
2016	Anhui	0.40525	0.336739	1.37981	0.102009	0.0241972
2017	Anhui	0.493371	0.361748	1.48336	0.095577	0.032019
2018	Anhui	0.468218	0.363715	1.57728	0.0879133	0.0318495
2019	Anhui	0.501556	0.376645	1.78038	0.0785688	0.0422228
2011	Jiangxi	0.406445	0.168854	0.910854	0.112836	0.00874838
2012	Jiangxi	0.396224	0.17825	1.03586	0.111137	0.011332
2013	Jiangxi	0.40629	0.193999	1.14451	0.106917	0.0110887
2014	Jiangxi	0.41948	0.21927	1.23223	0.103528	0.00949241
2015	Jiangxi	0.415793	0.252045	1.3012	0.102519	0.0105976
2016	Jiangxi	0.443314	0.276204	1.39473	0.0969836	0.013464
2017	Jiangxi	0.451872	0.292466	1.46973	0.0917361	0.0154886
2018	Jiangxi	0.472141	0.29057	1.56261	0.0853909	0.0160925
2019	Jiangxi	0.493035	0.299645	1.67291	0.0831142	0.0180898
2011	Shandong	0.430437	0.371857	1.49737	0.0830786	0.0449578
2012	Shandong	0.434956	0.38775	1.61855	0.0809206	0.0511457
2013	Shandong	0.470431	0.431983	1.71289	0.0806459	0.0613232
2014	Shandong	0.50009	0.437885	1.78272	0.0784632	0.0429263
2015	Shandong	0.488344	0.44992	1.84215	0.0778193	0.049196
2016	Shandong	0.483201	0.515284	1.8992	0.0710083	0.0518214
2017	Shandong	0.498063	0.541155	1.96467	0.0665348	0.046335
2018	Shandong	0.525928	0.549745	2.00195	0.0647381	0.0506747
2019	Shandong	0.550525	0.560509	1.919	0.0720019	0.0479896
2011	Henan	0.358525	0.299902	0.991613	0.124366	0.0225004
2012	Henan	0.365189	0.313179	1.1084	0.120854	0.021862
2013	Henan	0.375121	0.329725	1.18416	0.118889	0.020049
2014	Henan	0.402343	0.334943	1.26832	0.11415	0.0198965
2015	Henan	0.405546	0.374399	1.32583	0.108523	0.0261451
2016	Henan	0.407128	0.407996	1.40165	0.100406	0.026258
2017	Henan	0.423919	0.482846	1.49744	0.0929077	0.0294138
2018	Henan	0.449569	0.449935	1.56073	0.0897102	0.0389141
2019	Henan	0.475741	0.455318	1.67158	0.0854362	0.0346608
2011	Hubei	0.426387	0.197241	1.16986	0.125773	0.031452
2012	Hubei	0.423553	0.203541	1.3192	0.120213	0.0254349
2013	Hubei	0.443834	0.217391	1.42539	0.116317	0.0250981
2014	Hubei	0.459385	0.233177	1.52937	0.109631	0.021033
2015	Hubei	0.453561	0.256175	1.60476	0.105241	0.0237802
2016	Hubei	0.473023	0.151167	1.69215	0.104285	0.0226748
2017	Hubei	0.487817	0.307969	1.7784	0.0994698	0.0205418
2018	Hubei	0.50391	0.310308	1.87627	0.0901324	0.0291116
2019	Hubei	0.532485	0.332969	2.01485	0.0831233	0.0353981
2011	Hunan	0.426467	0.176472	1.04134	0.123033	0.0242164
2012	Hunan	0.420708	0.18137	1.19267	0.11591	0.0265671
2013	Hunan	0.443427	0.189241	1.29186	0.105159	0.0274298
2014	Hunan	0.436564	0.203215	1.38966	0.0987894	0.0274027
2015	Hunan	0.437956	0.227143	1.46068	0.0950758	0.0260093
2016	Hunan	0.437045	0.253956	1.54194	0.092408	0.0269515
2017	Hunan	0.453036	0.277558	1.61754	0.0884407	0.0252249
2018	Hunan	0.475563	0.291183	1.68312	0.0846708	0.0255214
2019	Hunan	0.537969	0.300775	1.76096	0.0917486	0.030205
2011	Sichuan	0.39987	0.19872	0.906739	0.135761	0.0247705
2012	Sichuan	0.403817	0.205152	1.05804	0.131639	0.0249386
2013	Sichuan	0.421427	0.217917	1.15247	0.123423	0.0257117
2014	Sichuan	0.438452	0.235274	1.23865	0.123515	0.0248197
2015	Sichuan	0.435544	0.255795	1.28443	0.121818	0.0225822
2016	Sichuan	0.46842	0.287564	1.36537	0.118435	0.0207707
2017	Sichuan	0.483016	0.295801	1.48155	0.115264	0.0227436
2018	Sichuan	0.504758	0.301561	1.57005	0.10884	0.0233737
2019	Sichuan	0.53634	0.298095	1.68806	0.10313	0.0258026

## Sheet: original data &data prosessing
year	region	GDP	fiscal expenditure	Environmental spending	The added value of the primary industry	Population	GDP per capita	CPI	CPI/100	real GDP per capita	Logarithm of real GDP per capita(lnGDP)	Industrial structure (IS)	Proportion of environmental protection expenditure to fiscal expenditure（EF）
2011	Hebei	24515.8	3537.39	105.48	2702.8	7232	3.3899	105.7	1.057	3.2071	1.16537	0.110247	0.0298186
2012	Hebei	26575	4079.44	127.93	2914	7262	3.65946	103	1.03	3.55288	1.26776	0.109652	0.0313597
2013	Hebei	28443	4409.58	171.86	3141.9	7288	3.90271	102.6	1.026	3.80381	1.336	0.110463	0.0389742
2014	Hebei	29421.2	4677.3	193.43	3164.7	7323	4.01764	101.7	1.017	3.95048	1.37384	0.107565	0.0413551
2015	Hebei	29806.1	5632.19	282.72	3100.5	7345	4.05801	100.9	1.009	4.02182	1.39173	0.104022	0.0501972
2016	Hebei	32070.5	6049.53	262.8	3082.5	7375	4.34854	101.5	1.015	4.28427	1.45495	0.0961165	0.0434414
2017	Hebei	34016.3	6639.18	353.45	3130	7409	4.59122	101.7	1.017	4.51447	1.50729	0.0920147	0.053237
2018	Hebei	36010.3	7726.21	433.55	3338.6	7426	4.84921	102.4	1.024	4.73556	1.5551	0.0927124	0.0561142
2019	Hebei	35104.5	8309.04	502.5	3518.4	7447	4.71391	103	1.03	4.57662	1.52096	0.100226	0.0604763
2011	Inner Mongolia	14359.9	2989.21	117.55	1309.7	2470	5.81372	105.6	1.056	5.50541	1.70573	0.0912055	0.0393248
2012	Inner Mongolia	15880.6	3425.99	131.59	1453.2	2464	6.44504	103.2	1.032	6.24519	1.83181	0.091508	0.0384093
2013	Inner Mongolia	16916.5	3686.52	132.11	1582.9	2455	6.89063	103.1	1.031	6.68344	1.89963	0.0935714	0.035836
2014	Inner Mongolia	17770.2	3879.98	142.75	1638	2449	7.2561	101.6	1.016	7.14183	1.96597	0.0921768	0.0367914
2015	Inner Mongolia	17831.5	4252.96	175.25	1630.2	2440	7.308	101.1	1.011	7.22848	1.97803	0.0914224	0.0412066
2016	Inner Mongolia	18128.1	4512.71	159.39	1650.6	2436	7.44175	101.2	1.012	7.35351	1.99518	0.091052	0.0353202
2017	Inner Mongolia	16096.2	4529.93	143.67	1649.8	2433	6.61579	101.7	1.017	6.5052	1.8726	0.102496	0.0317157
2018	Inner Mongolia	17289.2	4831.46	162.72	1750.7	2422	7.13841	101.8	1.018	7.01219	1.94765	0.10126	0.0336793
2019	Inner Mongolia	17212.5	5100.91	154.48	1863.3	2415	7.12734	102.4	1.024	6.96029	1.94022	0.108253	0.0302848
2011	Liaoning	22226.7	3905.85	74.2	1693.4	2470	8.99866	105.2	1.052	8.55386	2.14638	0.0761876	0.0189971
2012	Liaoning	24846.4	4558.59	93.27	1869.3	2464	10.0838	102.8	1.028	9.80912	2.28331	0.0752341	0.0204603
2013	Liaoning	27213.2	5197.42	108.59	1973.4	2455	11.0848	102.4	1.024	10.825	2.38186	0.0725162	0.0208931
2014	Liaoning	28626.6	5080.49	106.1	2002	2449	11.6891	101.7	1.017	11.4937	2.4418	0.069935	0.0208838
2015	Liaoning	28669	4481.61	116.79	2053.7	2440	11.7496	101.4	1.014	11.5874	2.44992	0.0716348	0.0260598
2016	Liaoning	22246.9	4577.47	87.24	1841.2	2436	9.13255	101.6	1.016	8.98873	2.19597	0.0827621	0.0190586
2017	Liaoning	23409.2	4879.42	106.53	1902.3	2433	9.62155	101.4	1.014	9.48871	2.2501	0.0812628	0.0218325
2018	Liaoning	25315.3	5337.72	94.21	2020.6	2422	10.4523	102.5	1.025	10.1973	2.32212	0.0798172	0.0176499
2019	Liaoning	24909.5	5745.09	129.73	2178	2415	10.3145	102.4	1.024	10.0727	2.30983	0.0874367	0.022581
2011	Jilin	10568.8	2201.74	102.42	1105.9	2725	3.87847	105.2	1.052	3.68676	1.30475	0.104638	0.0465178
2012	Jilin	11939.2	2471.2	113.85	1130.1	2698	4.42522	102.5	1.025	4.31729	1.46263	0.0946543	0.0460707
2013	Jilin	13046.4	2744.81	126.83	1195.6	2668	4.88996	102.9	1.029	4.75214	1.5586	0.0916421	0.0462072
2014	Jilin	13803.1	2913.25	140.3	1250.2	2642	5.2245	102	1.02	5.12206	1.63356	0.0905736	0.0481593
2015	Jilin	14063.1	3217.1	117.7	1270.2	2613	5.38199	101.7	1.017	5.29202	1.6662	0.0903213	0.0365857
2016	Jilin	14776.8	3586.09	122.14	1270.6	2567	5.75645	101.6	1.016	5.66579	1.73445	0.0859861	0.0340594
2017	Jilin	14944.5	3725.72	115.12	1095.4	2526	5.91628	101.6	1.016	5.82311	1.76183	0.0732977	0.0308987
2018	Jilin	15074.6	3789.59	120.79	1160.7	2484	6.06869	102.1	1.021	5.94387	1.78236	0.076997	0.0318742
2019	Jilin	11726.8	3933.42	147.97	1287.3	2448	4.79037	103	1.03	4.65084	1.53705	0.109774	0.0376187
2011	Heilongjiang	12582	2794.08	92.27	1695.5	3782	3.32681	105.8	1.058	3.14443	1.14563	0.134756	0.0330234
2012	Heilongjiang	13691.6	3171.52	104.86	2119.6	3724	3.67658	103.2	1.032	3.56258	1.27048	0.15481	0.033063
2013	Heilongjiang	14454.9	3369.18	115.75	2539.6	3666	3.94297	102.2	1.022	3.85809	1.35017	0.175691	0.0343555
2014	Heilongjiang	15039.4	3434.22	111.57	2691	3608	4.16834	101.5	1.015	4.10674	1.41263	0.17893	0.0324877
2015	Heilongjiang	15083.7	4020.66	155.52	2712.2	3529	4.27421	101.1	1.011	4.2277	1.44166	0.17981	0.0386802
2016	Heilongjiang	15386.1	4227.34	113.44	2751.2	3463	4.44299	101.5	1.015	4.37733	1.47644	0.178811	0.0268348
2017	Heilongjiang	15902.7	4641.08	193.2	2965.3	3399	4.67863	101.3	1.013	4.61859	1.53009	0.186465	0.0416282
2018	Heilongjiang	16361.6	4676.75	154.09	3001.2	3327	4.91783	102	1.02	4.8214	1.57306	0.183429	0.0329481
2019	Heilongjiang	13612.7	5011.56	211.06	3183.2	3255	4.18208	102.8	1.028	4.06817	1.40319	0.233841	0.0421146
2011	Jiangsu	49110.3	6221.72	170.37	2908.8	8023	6.12119	105.3	1.053	5.81309	1.76011	0.05923	0.0273831
2012	Jiangsu	54058.2	7027.67	193.83	3241.4	8120	6.65742	102.6	1.026	6.48871	1.87006	0.0599613	0.027581
2013	Jiangsu	59753.4	7798.47	229.18	3447.5	8192	7.29411	102.3	1.023	7.13012	1.96433	0.0576955	0.0293878
2014	Jiangsu	65088.3	8472.45	237.78	3607.4	8281	7.85996	102.2	1.022	7.69076	2.04002	0.0554232	0.0280651
2015	Jiangsu	70116.4	9687.58	308.45	3952.5	8315	8.43252	101.7	1.017	8.29156	2.11524	0.0563706	0.0318397
2016	Jiangsu	77388.3	9981.96	285.11	4039.8	8381	9.23378	102.3	1.023	9.02617	2.20013	0.0522017	0.0285625
2017	Jiangsu	85869.8	10621	292.1	4045.2	8423	10.1947	101.7	1.017	10.0243	2.30501	0.0471086	0.027502
2018	Jiangsu	92595.4	11657.4	317.99	4141.7	8446	10.9632	102.3	1.023	10.7167	2.37181	0.044729	0.0272781
2019	Jiangsu	99631.5	12573.5	372.77	4297.2	8469	11.7643	103.1	1.031	11.4105	2.43454	0.0431309	0.0296472
2011	Anhui	15300.6	3302.99	81.96	1868	5972	2.56206	105.6	1.056	2.4262	0.886325	0.122086	0.0248139
2012	Anhui	17212	3961.01	95.52	2018.6	5978	2.87923	102.3	1.023	2.8145	1.03478	0.117278	0.0241151
2013	Anhui	19229.3	4349.69	108.42	2173.2	5988	3.21131	102.4	1.024	3.13605	1.14296	0.113015	0.0249259
2014	Anhui	20848.8	4664.1	104.76	2295	5997	3.47653	101.6	1.016	3.42178	1.23016	0.110079	0.0224609
2015	Anhui	22005.6	5239.01	124.83	2376.1	6011	3.66089	101.3	1.013	3.61391	1.28479	0.107977	0.023827
2016	Anhui	24407.6	5522.95	133.64	2489.8	6033	4.04569	101.8	1.018	3.97415	1.37981	0.102009	0.0241972
2017	Anhui	27018	6203.81	198.64	2582.3	6057	4.46062	101.2	1.012	4.40773	1.48336	0.095577	0.032019
2018	Anhui	30006.8	6572.15	209.32	2638	6076	4.93858	102	1.02	4.84175	1.57728	0.0879133	0.0318495
2019	Anhui	37114	7392.22	312.12	2916	6092	6.09225	102.7	1.027	5.93208	1.78038	0.0785688	0.0422228
2011	Jiangxi	11702.8	5002.07	43.76	1320.5	4474	2.61574	105.2	1.052	2.48644	0.910854	0.112836	0.00874838
2012	Jiangxi	12948.9	5904.52	66.91	1439.1	4475	2.8936	102.7	1.027	2.81753	1.03586	0.111137	0.011332
2013	Jiangxi	14410.2	6688.8	74.17	1540.7	4476	3.21943	102.5	1.025	3.14091	1.14451	0.106917	0.0110887
2014	Jiangxi	15714.6	7177.31	68.13	1626.9	4480	3.50773	102.3	1.023	3.42887	1.23223	0.103528	0.00949241
2015	Jiangxi	16723.8	8250.01	87.43	1714.5	4485	3.72882	101.5	1.015	3.67372	1.3012	0.102519	0.0105976
2016	Jiangxi	18499	8755.21	117.88	1794.1	4496	4.11455	102	1.02	4.03387	1.39473	0.0969836	0.013464
2017	Jiangxi	20006.3	9258.4	143.4	1835.3	4511	4.43501	102	1.02	4.34804	1.46973	0.0917361	0.0154886
2018	Jiangxi	21984.8	10101	162.55	1877.3	4513	4.87143	102.1	1.021	4.77124	1.56261	0.0853909	0.0160925
2019	Jiangxi	24757.5	10739.8	194.28	2057.7	4516	5.48217	102.9	1.029	5.32767	1.67291	0.0831142	0.0180898
2011	Shandong	45361.8	2534.6	113.95	3768.6	9665	4.69341	105	1.05	4.46992	1.49737	0.0830786	0.0449578
2012	Shandong	50013.2	3019.22	154.42	4047.1	9708	5.15176	102.1	1.021	5.04579	1.61855	0.0809206	0.0511457
2013	Shandong	55230.3	3470.3	212.81	4454.1	9746	5.66697	102.2	1.022	5.54498	1.71289	0.0806459	0.0613232
2014	Shandong	59426.6	3882.7	166.67	4662.8	9808	6.05899	101.9	1.019	5.94602	1.78272	0.0784632	0.0429263
2015	Shandong	63002.3	4412.55	217.08	4902.8	9866	6.3858	101.2	1.012	6.31008	1.84215	0.0778193	0.049196
2016	Shandong	68024.5	4617.4	239.28	4830.3	9973	6.82087	102.1	1.021	6.68057	1.8992	0.0710083	0.0518214
2017	Shandong	72634.1	5111.47	236.84	4832.7	10033	7.23952	101.5	1.015	7.13254	1.96467	0.0665348	0.046335
2018	Shandong	76469.7	5667.52	287.2	4950.5	10077	7.58854	102.5	1.025	7.40345	2.00195	0.0647381	0.0506747
2019	Shandong	71067.5	6386.8	306.5	5117	10106	7.03221	103.2	1.032	6.81416	1.919	0.0720019	0.0479896
2011	Henan	26931	4248.82	95.6	3349.3	9461	2.84653	105.6	1.056	2.69558	0.991613	0.124366	0.0225004
2012	Henan	29599.3	5006.4	109.45	3577.2	9532	3.10526	102.5	1.025	3.02952	1.1084	0.120854	0.021862
2013	Henan	32191.3	5582.31	111.92	3827.2	9573	3.36272	102.9	1.029	3.26795	1.18416	0.118889	0.020049
2014	Henan	34938.2	6028.69	119.95	3988.2	9645	3.62242	101.9	1.019	3.55488	1.26832	0.11415	0.0198965
2015	Henan	37002.2	6799.35	177.77	4015.6	9701	3.81426	101.3	1.013	3.76531	1.32583	0.108523	0.0261451
2016	Henan	40471.8	7453.74	195.72	4063.6	9778	4.13907	101.9	1.019	4.06189	1.40165	0.100406	0.026258
2017	Henan	44552.8	8215.52	241.65	4139.3	9829	4.53279	101.4	1.014	4.47021	1.49744	0.0929077	0.0294138
2018	Henan	48055.9	9217.73	358.7	4311.1	9864	4.87184	102.3	1.023	4.76231	1.56073	0.0897102	0.0389141
2019	Henan	54259.2	10163.9	352.29	4635.7	9901	5.48017	103	1.03	5.32056	1.67158	0.0854362	0.0346608
2011	Hubei	19632.3	3214.74	101.11	2469.2	5760	3.40838	105.8	1.058	3.22153	1.16986	0.125773	0.031452
2012	Hubei	22250.5	3759.79	95.63	2674.8	5781	3.84889	102.9	1.029	3.74042	1.3192	0.120213	0.0254349
2013	Hubei	24791.8	4371.65	109.72	2883.7	5798	4.27593	102.8	1.028	4.15946	1.42539	0.116317	0.0250981
2014	Hubei	27379.2	4934.15	103.78	3001.6	5816	4.70757	102	1.02	4.61526	1.52937	0.109631	0.021033
2015	Hubei	29550.2	6132.84	145.84	3109.9	5850	5.05131	101.5	1.015	4.97666	1.60476	0.105241	0.0237802
2016	Hubei	32665.4	6422.98	145.64	3406.5	5885	5.55062	102.2	1.022	5.43113	1.69215	0.104285	0.0226748
2017	Hubei	35478.1	6801.26	139.71	3529	5904	6.00916	101.5	1.015	5.92036	1.7784	0.0994698	0.0205418
2018	Hubei	39366.6	7258.27	211.3	3548.2	5917	6.65313	101.9	1.019	6.52907	1.87627	0.0901324	0.0291116
2019	Hubei	45828.3	7970.21	282.13	3809.4	5927	7.73213	103.1	1.031	7.49964	2.01485	0.0831233	0.0353981
2011	Hunan	19669.6	3520.76	85.26	2420	6581	2.98884	105.5	1.055	2.83302	1.04134	0.123033	0.0242164
2012	Hunan	22154.2	4119	109.43	2567.9	6590	3.3618	102	1.02	3.29588	1.19267	0.11591	0.0265671
2013	Hunan	24621.7	4690.89	128.67	2589.2	6600	3.73056	102.5	1.025	3.63957	1.29186	0.105159	0.0274298
2014	Hunan	27037.3	5017.38	137.49	2671	6611	4.08975	101.9	1.019	4.01349	1.38966	0.0987894	0.0274027
2015	Hunan	28902.2	5728.72	149	2747.9	6615	4.36919	101.4	1.014	4.30887	1.46068	0.0950758	0.0260093
2016	Hunan	31551.4	6339.16	170.85	2915.6	6625	4.76247	101.9	1.019	4.67367	1.54194	0.092408	0.0269515
2017	Hunan	33903	6869.39	173.28	2998.4	6633	5.11126	101.4	1.014	5.04069	1.61754	0.0884407	0.0252249
2018	Hunan	36425.8	7479.61	190.89	3084.2	6635	5.48994	102	1.02	5.3823	1.68312	0.0846708	0.0255214
2019	Hunan	39752.1	8034.42	242.68	3647.2	6640	5.98677	102.9	1.029	5.81804	1.76096	0.0917486	0.030205
2011	Sichuan	21026.7	4674.92	115.8	2854.6	8064	2.60748	105.3	1.053	2.47623	0.906739	0.135761	0.0247705
2012	Sichuan	23872.8	5450.99	135.94	3142.6	8085	2.95273	102.5	1.025	2.88071	1.05804	0.131639	0.0249386
2013	Sichuan	26392.1	6220.91	159.95	3257.4	8109	3.25466	102.8	1.028	3.16602	1.15247	0.123423	0.0257117
2014	Sichuan	28536.7	6796.61	168.69	3524.7	8139	3.50616	101.6	1.016	3.45095	1.23865	0.123515	0.0248197
2015	Sichuan	30053.1	7497.51	169.31	3661	8196	3.6668	101.5	1.015	3.61261	1.28443	0.121818	0.0225822
2016	Sichuan	32934.5	8008.89	166.35	3900.6	8251	3.99158	101.9	1.019	3.91716	1.36537	0.118435	0.0207707
2017	Sichuan	36980.2	8694.76	197.75	4262.5	8289	4.46136	101.4	1.014	4.39976	1.48155	0.115264	0.0227436
2018	Sichuan	40678.1	9707.5	226.9	4427.4	8321	4.88861	101.7	1.017	4.80689	1.57005	0.10884	0.0233737
2019	Sichuan	46615.8	10348.2	267.01	4807.5	8351	5.58206	103.2	1.032	5.40898	1.68806	0.10313	0.0258026
